# Supplementary material for: Molecular and cellular mechanisms of neutral lipid accumulation in diatom following nitrogen deprivation
Source: Biotechnol Biofuels. 2013 May 4;6:67. doi: 10.1186/1754-6834-6-67 (PMC3662598; doi:10.1186/1754-6834-6-67)
Supplement: Additional file 1 — DataSet of gene expression of P. tricornutum following N deprivation. [file 1754-6834-6-67-S1.xlsx]

## Sheet: Sheet1
GeneID	Length	Ctr_Uniq_reads_num(8186663)	Ctr_Coverage	Ctr_RPKM	N_Uniq_reads_num(8574520)	N_Coverage	N_RPKM	GO Component	GO Function	GO Process	Blast nr	KEGGid	EC number	Gene Ontology
jgi|Phatr2|49211|estExt_fgenesh1_pg.C_chr_210092	1726	334153	0.9913	23648.2	13230	0.9258	893.942	123237	-	-	gi|219127217|ref|XP_002183836.1|/2.56027e-159/predicted protein [Phaeodactylum tricornutum CCAP 1055/1]
jgi|Phatr2|49202|estExt_fgenesh1_pg.C_chr_210083	1221	262659	0.9779	26276.6	103068	0.9754	9844.61	232692	-	-	gi|219127450|ref|XP_002183948.1|/5.14326e-113/predicted protein [Phaeodactylum tricornutum CCAP 1055/1]
jgi|Phatr2|46448|estExt_fgenesh1_pg.C_chr_100139	1403	144078	0.9986	12543.9	41075	0.995	3414.37	65442	-	-	gi|219120138|ref|XP_002180814.1|/7.0255e-149/predicted protein [Phaeodactylum tricornutum CCAP 1055/1]
jgi|Phatr2|35158|fgenesh1_pg.C_chr_7000079	492	135655	0.998	33679.4	149370	0.998	35406.9	81646	-	GO:0006950//response to stress	gi|219118055|ref|XP_002179810.1|/1.03933e-78/heat shock protein Hsp20 [Phaeodactylum tricornutum CCAP 1055/1]	K13993
jgi|Phatr2|21988|estExt_gwp_gw1.C_chr_150095	4409	85287	0.9989	2362.85	12307	0.9948	325.538	47837	GO:0032559//adenyl ribonucleotide binding;GO:0016781//phosphotransferase activity, paired acceptors	GO:0006796//phosphate metabolic process	gi|219124147|ref|XP_002182372.1|/0/predicted protein [Phaeodactylum tricornutum CCAP 1055/1]	K01006	2.7.9.1,Pyruvate,phosphate dikinase.	phosphorylation,GO:0016310		transferase activity, transferring phosphorus-containing groups,GO:0016772	ATP binding,GO:0005524	kinase activity,GO:0016301	pyruvate, phosphate dikinase activity,GO:0050242
jgi|Phatr2|46597|estExt_fgenesh1_pg.C_chr_100328	843	84037	0.9988	12176.9	41537	0.9988	5746.42	46715	-	-	gi|219120708|ref|XP_002181087.1|/1.38418e-94/predicted protein [Phaeodactylum tricornutum CCAP 1055/1]
jgi|Phatr2|44259|estExt_fgenesh1_pg.C_chr_40011	2315	82568	0.9819	4356.66	459473	0.9823	23147.2	142203	-	-	gi|219114713|ref|XP_002178152.1|/0/predicted protein [Phaeodactylum tricornutum CCAP 1055/1]
jgi|Phatr2|23497|estExt_gwp_gw1.C_chr_240074	6163	79079	0.9998	1567.34	282249	0.9997	5341.1	112466	GO:0017111//nucleoside-triphosphatase activity;GO:0032559//adenyl ribonucleotide binding	GO:0009207	gi|219128816|ref|XP_002184600.1|/0/predicted protein [Phaeodactylum tricornutum CCAP 1055/1]			ATP binding,GO:0005524		ATPase activity,GO:0016887	nucleotide binding,GO:0000166	nucleoside-triphosphatase activity,GO:0017111
jgi|Phatr2|50491|estExt_fgenesh1_pg.C_chr_300069	1827	79050	0.9967	5285.14	38060	0.9984	2429.52	38075	-	-	gi|219130590|ref|XP_002185445.1|/1.51293e-125/predicted protein [Phaeodactylum tricornutum CCAP 1055/1]
jgi|Phatr2|12416|e_gw1.8.44.1	1656	63226	0.9994	4663.68	122911	0.9994	8656.07	38074	GO:0016661;GO:0051540	GO:0008152//metabolic process	gi|219118429|ref|XP_002179987.1|/0/predicted protein [Phaeodactylum tricornutum CCAP 1055/1]			cytoplasm,GO:0005737		electron transport,GO:0006118	oxidoreductase activity,GO:0016491	iron ion binding,GO:0005506	oxidoreductase activity, acting on other nitrogenous compounds as donors,GO:0016661
jgi|Phatr2|50366|estExt_fgenesh1_pg.C_chr_290027	1308	58989	0.9962	5508.79	56491	0.9931	5036.88	28433	-	-	gi|219130342|ref|XP_002185326.1|/0/predicted protein [Phaeodactylum tricornutum CCAP 1055/1]
jgi|Phatr2|54602|estExt_Phatr1_ua_kg.C_chr_100045	2490	57699	0.9839	2830.49	6061	0.957	283.88	111502	-	-	gi|219120669|ref|XP_002181068.1|/0/predicted protein [Phaeodactylum tricornutum CCAP 1055/1]
jgi|Phatr2|54800|estExt_Phatr1_ua_kg.C_chr_150002	2890	56761	0.9931	2399.08	2449	0.8581	98.8283	22440	GO:0003824//catalytic activity	-	gi|219124022|ref|XP_002182312.1|/0/carotenoid isomerase-like protein [Phaeodactylum tricornutum CCAP 1055/1]
jgi|Phatr2|44725|estExt_fgenesh1_pg.C_chr_50019	871	56379	0.9954	7906.65	32158	0.9943	4305.87	48178	-	-	gi|219115800|ref|XP_002178695.1|/1.1313e-78/predicted protein [Phaeodactylum tricornutum CCAP 1055/1]
jgi|Phatr2|37667|fgenesh1_pg.C_chr_13000277	1098	55794	0.9991	6206.95	12422	0.9982	1319.41	27404	-	-	gi|219122901|ref|XP_002181775.1|/0/predicted protein [Phaeodactylum tricornutum CCAP 1055/1]
jgi|Phatr2|48691|estExt_fgenesh1_pg.C_chr_180237	1367	54506	0.9993	4870.45	57464	0.9993	4902.5	48249	-	-	gi|219126001|ref|XP_002183256.1|/4.04864e-85/predicted protein [Phaeodactylum tricornutum CCAP 1055/1]
jgi|Phatr2|49151|estExt_fgenesh1_pg.C_chr_210029	1485	53680	0.9785	4415.49	2783	0.9737	218.563	32389	-	-	gi|219127155|ref|XP_002183806.1|/0/predicted protein [Phaeodactylum tricornutum CCAP 1055/1]
jgi|Phatr2|45046|estExt_fgenesh1_pg.C_chr_60022	658	51663	0.9985	9590.62	642	0.9954	113.789	12603	-	-	gi|219117105|ref|XP_002179347.1|/1.13239e-81/predicted protein [Phaeodactylum tricornutum CCAP 1055/1]
jgi|Phatr2|54465|estExt_Phatr1_ua_kg.C_chr_70081	1750	48836	0.9926	3408.75	101	0.8446	6.73091	65822	-	-	gi|219117955|ref|XP_002179762.1|/0/iron starvation induced protein [Phaeodactylum tricornutum CCAP 1055/1]
jgi|Phatr2|49064|estExt_fgenesh1_pg.C_chr_200183	4315	47417	0.9984	1342.29	30583	0.9975	826.589	52623	GO:0005451//monovalent cation:hydrogen antiporter activity	GO:0055067;GO:0030001//metal ion transport	gi|219127048|ref|XP_002183756.1|/0/predicted protein [Phaeodactylum tricornutum CCAP 1055/1]			sodium ion transport,GO:0006814		regulation of pH,GO:0006885	sodium:hydrogen antiporter activity,GO:0015385	integral to membrane,GO:0016021
jgi|Phatr2|18911|estExt_gwp_gw1.C_chr_40079	1664	45986	0.8594	3375.71	671	0.8954	47.0283	15823	GO:0016211//ammonia ligase activity;GO:0016876//ligase activity, forming aminoacyl-tRNA and related compounds;GO:0032559//adenyl ribonucleotide binding	GO:0006528//asparagine metabolic process;GO:0006412//translation	gi|219114839|ref|XP_002178215.1|/0/aspartate--ammonia ligase [Phaeodactylum tricornutum CCAP 1055/1]		6.3.1.1,Aspartate--ammonia ligase.	calcium ion binding,GO:0005509		aspartate-ammonia ligase activity,GO:0004071	cytoplasm,GO:0005737	asparagine biosynthesis,GO:0006529	tRNA ligase activity,GO:0004812	ATP binding,GO:0005524	tRNA aminoacylation for protein translation,GO:0006418
jgi|Phatr2|50525|estExt_fgenesh1_pg.C_chr_310001	2286	42679	0.9965	2280.51	40634	0.9969	2073.02	41787	-	-	gi|219130717|ref|XP_002185505.1|/0/predicted protein [Phaeodactylum tricornutum CCAP 1055/1]
jgi|Phatr2|49286|estExt_fgenesh1_pg.C_chr_210187	1131	42190	0.9275	4556.59	61	0.8373	6.2901	30878	-	-	gi|219127556|ref|XP_002183999.1|/7.06079e-170/predicted protein [Phaeodactylum tricornutum CCAP 1055/1]
jgi|Phatr2|55018|estExt_Phatr1_ua_kg.C_chr_210015	2022	42044	0.9451	2539.9	35244	0.9456	2032.8	40595	GO:0004611//phosphoenolpyruvate carboxykinase activity;GO:0032559//adenyl ribonucleotide binding;GO:0016772//transferase activity, transferring phosphorus-containing groups	GO:0006006//glucose metabolic process;GO:0006796//phosphate metabolic process	gi|219127525|ref|XP_002183984.1|/0/phosphoenolpyruvate carboxykinase [Phaeodactylum tricornutum CCAP 1055/1]		4.1.1.49,Phosphoenolpyruvate carboxykinase (ATP).	phosphoenolpyruvate carboxykinase (ATP) activity,GO:0004612
jgi|Phatr2|47758|estExt_fgenesh1_pg.C_chr_140289	1561	41947	0.9865	3282.4	47433	0.993	3543.79	39384	-	-	gi|219123306|ref|XP_002181968.1|/0/predicted protein [Phaeodactylum tricornutum CCAP 1055/1]
jgi|Phatr2|54151|estExt_Phatr1_ua_kg.C_chr_30002	3088	41850	0.8892	1655.43	4105	0.7963	155.034	33687	GO:0015645//fatty acid ligase activity	-	gi|219113383|ref|XP_002186275.1|/0/long chain acyl-CoA synthetase [Phaeodactylum tricornutum CCAP 1055/1]		6.2.1.3,Long-chain-fatty-acid--CoA ligase.	long-chain-fatty-acid-CoA ligase activity,GO:0004467
jgi|Phatr2|49171|estExt_fgenesh1_pg.C_chr_210050	1013	41220	0.9961	4970.4	7741	0.9882	891.205	18483	GO:0060089//molecular transducer activity	GO:0006351//transcription, DNA-dependent;GO:0023052//signaling	gi|219127180|ref|XP_002183818.1|/6.91403e-142/predicted protein [Phaeodactylum tricornutum CCAP 1055/1]			signal transducer activity,GO:0004871		signal transduction,GO:0007165
jgi|Phatr2|48027|estExt_fgenesh1_pg.C_chr_150302	1868	37648	0.7505	2461.83	5295	0.7436	330.582	20319	-	-	gi|219123984|ref|XP_002182294.1|/0/predicted protein [Phaeodactylum tricornutum CCAP 1055/1]
jgi|Phatr2|43716|estExt_fgenesh1_pg.C_chr_20533	1602	36277	0.8433	2766.06	14192	0.8333	1033.17	24974	-	-	gi|219112715|ref|XP_002178109.1|/1.32317e-162/predicted protein [Phaeodactylum tricornutum CCAP 1055/1]
jgi|Phatr2|43531|estExt_fgenesh1_pg.C_chr_20297	2221	36033	0.9982	1981.73	38725	0.9982	2033.45	48686	-	-	gi|219112483|ref|XP_002177993.1|/0/predicted protein [Phaeodactylum tricornutum CCAP 1055/1]
jgi|Phatr2|54738|estExt_Phatr1_ua_kg.C_chr_130035	1004	34061	0.992	4143.97	6112	0.992	709.97	17130	GO:0016861//intramolecular oxidoreductase activity, interconverting aldoses and ketoses	GO:0006006//glucose metabolic process	gi|219122872|ref|XP_002181761.1|/7.02242e-155/isomerase triosephosphate isomerase [Phaeodactylum tricornutum CCAP 1055/1]	K01803	5.3.1.1,Triosephosphate isomerase.	triose-phosphate isomerase activity,GO:0004807
jgi|Phatr2|44092|estExt_fgenesh1_pg.C_chr_30366	1044	33350	0.999	3902.01	4395	0.999	490.963	10936	-	-	gi|219113147|ref|XP_002186157.1|/2.32762e-140/predicted protein [Phaeodactylum tricornutum CCAP 1055/1]
jgi|Phatr2|51134|estExt_fgenesh1_pm.C_chr_170005	2680	32794	0.9907	1494.7	22615	0.975	984.129	22083	GO:0017111//nucleoside-triphosphatase activity;GO:0032559//adenyl ribonucleotide binding	GO:0009642//response to light intensity;GO:0044267//cellular protein metabolic process;GO:0000302//response to reactive oxygen species	gi|219125089|ref|XP_002182821.1|/0/predicted protein [Phaeodactylum tricornutum CCAP 1055/1]			ATP binding,GO:0005524		nucleotide binding,GO:0000166	nucleoside-triphosphatase activity,GO:0017111	protein binding,GO:0005515	protein metabolism,GO:0019538
jgi|Phatr2|47715|estExt_fgenesh1_pg.C_chr_140238	643	32721	0.9533	6215.97	175	0.8616	31.7408	7771	-	-	gi|219123583|ref|XP_002182102.1|/2.50654e-94/predicted protein [Phaeodactylum tricornutum CCAP 1055/1]
jgi|Phatr2|42850|estExt_fgenesh1_pg.C_chr_10543	1913	30955	0.9974	1976.56	33447	0.9948	2039.07	26731	GO:0016301//kinase activity;GO:0032559//adenyl ribonucleotide binding	GO:0006464//protein modification process	gi|219110020|ref|XP_002176762.1|/0/predicted protein [Phaeodactylum tricornutum CCAP 1055/1]			protein kinase activity,GO:0004672		ATP binding,GO:0005524	protein amino acid phosphorylation,GO:0006468	protein-tyrosine kinase activity,GO:0004713	protein serine/threonine kinase activity,GO:0004674
jgi|Phatr2|46243|estExt_fgenesh1_pg.C_chr_90278	2143	29028	0.9935	1654.58	43819	0.9935	2384.68	17473	GO:0008233//peptidase activity	-	gi|219119460|ref|XP_002180490.1|/0/predicted protein [Phaeodactylum tricornutum CCAP 1055/1]
jgi|Phatr2|50499|estExt_fgenesh1_pg.C_chr_300079	692	28023	0.9971	4946.54	12234	0.9971	2061.83	13076	-	-	gi|219130603|ref|XP_002185451.1|/7.12351e-77/predicted protein [Phaeodactylum tricornutum CCAP 1055/1]
jgi|Phatr2|46444|estExt_fgenesh1_pg.C_chr_100132	1007	27933	0.996	3388.29	13175	0.998	1525.85	24973	GO:0051536//iron-sulfur cluster binding;GO:0043169//cation binding	-	gi|219120129|ref|XP_002180810.1|/1.0307e-113/electron carrier protein [Phaeodactylum tricornutum CCAP 1055/1]			electron transporter activity,GO:0005489		iron ion binding,GO:0005506	electron transport,GO:0006118
jgi|Phatr2|45361|estExt_fgenesh1_pg.C_chr_60416	1784	27452	0.9989	1879.63	10754	0.9989	703.016	14201	GO:0016491//oxidoreductase activity	GO:0044238//primary metabolic process	gi|219117497|ref|XP_002179543.1|/0/predicted protein [Phaeodactylum tricornutum CCAP 1055/1]			integral to membrane,GO:0016021
jgi|Phatr2|46423|estExt_fgenesh1_pg.C_chr_100102	1679	27431	0.9994	1995.65	26721	0.9952	1856.06	16077	-	-	gi|219120096|ref|XP_002180794.1|/0/predicted protein [Phaeodactylum tricornutum CCAP 1055/1]			membrane,GO:0016020
jgi|Phatr2|11014|e_gw1.4.28.1	2031	27311	0.999	1642.56	10397	0.9985	597.019	21021	GO:0016627//oxidoreductase activity, acting on the CH-CH group of donors;GO:0050662//coenzyme binding	GO:0006635//fatty acid beta-oxidation	gi|219114801|ref|XP_002178196.1|/0/predicted protein [Phaeodactylum tricornutum CCAP 1055/1]			electron transport,GO:0006118		oxidoreductase activity,GO:0016491
jgi|Phatr2|44015|estExt_fgenesh1_pg.C_chr_30281	1177	26161	0.9992	2715.01	54590	0.9847	5409.12	23142	-	-	gi|219113059|ref|XP_002186113.1|/7.32728e-125/predicted protein [Phaeodactylum tricornutum CCAP 1055/1]
jgi|Phatr2|44234|estExt_fgenesh1_pg.C_chr_30535	1093	26039	0.979	2910.03	36736	0.9909	3919.78	20303	-	-	gi|219113873|ref|XP_002186520.1|/2.22504e-173/predicted protein [Phaeodactylum tricornutum CCAP 1055/1]
jgi|Phatr2|43297|estExt_fgenesh1_pg.C_chr_20022	2478	25944	0.8394	1278.88	34019	0.8148	1601.07	18361	-	-	gi|219112205|ref|XP_002177854.1|/3.92802e-159/predicted protein [Phaeodactylum tricornutum CCAP 1055/1]
jgi|Phatr2|44098|estExt_fgenesh1_pg.C_chr_30372	3112	25925	0.999	1017.59	25846	0.999	968.599	19957	-	-	gi|219113715|ref|XP_002186441.1|/0/predicted protein [Phaeodactylum tricornutum CCAP 1055/1]
jgi|Phatr2|49594|estExt_fgenesh1_pg.C_chr_230057	1723	25806	0.9971	1829.48	27310	0.9919	1848.53	23421	GO:0003677//DNA binding;GO:0001071	GO:0006351//transcription, DNA-dependent	gi|219128405|ref|XP_002184404.1|/0/predicted protein [Phaeodactylum tricornutum CCAP 1055/1]			transcription factor activity,GO:0003700		nucleus,GO:0005634	regulation of transcription, DNA-dependent,GO:0006355	DNA binding,GO:0003677
jgi|Phatr2|44297|estExt_fgenesh1_pg.C_chr_40055	1136	25764	0.8371	2770.31	23245	0.8354	2386.39	21781	-	-	gi|219115285|ref|XP_002178438.1|/5.60361e-175/predicted protein [Phaeodactylum tricornutum CCAP 1055/1]
jgi|Phatr2|10581|e_gw1.3.105.1	1602	25535	0.9813	1947	33647	0.9875	2449.48	27332	GO:0008746//NAD(P) transhydrogenase activity	GO:0006818//hydrogen transport;GO:0008152//metabolic process	gi|219113701|ref|XP_002186434.1|/0/predicted protein [Phaeodactylum tricornutum CCAP 1055/1]			cysteine-type endopeptidase activity,GO:0004197		proteolysis and peptidolysis,GO:0006508	NAD(P)+ transhydrogenase (AB-specific) activity,GO:0008750	proton transport,GO:0015992	electron transport,GO:0006118	oxidoreductase activity,GO:0016491
jgi|Phatr2|15815|e_gw1.21.10.1	1932	25239	0.9995	1595.73	4239	0.999	255.886	22008	GO:0046872//metal ion binding;GO:0015405//P-P-bond-hydrolysis-driven transmembrane transporter activity;GO:0016462//pyrophosphatase activity	GO:0006818//hydrogen transport	gi|219127269|ref|XP_002183861.1|/0/predicted protein [Phaeodactylum tricornutum CCAP 1055/1]	K01507	3.6.1.1,Inorganic pyrophosphatase.	inorganic diphosphatase activity,GO:0004427		hydrogen-translocating pyrophosphatase activity,GO:0009678	proton transport,GO:0015992	membrane,GO:0016020
jgi|Phatr2|50224|estExt_fgenesh1_pg.C_chr_280016	746	24983	0.9745	4090.71	11865	0.9759	1854.89	11166	-	-	gi|219129887|ref|XP_002185109.1|/5.2908e-76/predicted protein [Phaeodactylum tricornutum CCAP 1055/1]
jgi|Phatr2|5651|gw1.16.180.1	723	24330	0.9986	4110.52	15673	0.9986	2528.16	15471	GO:0005515//protein binding	-	gi|219124680|ref|XP_002182626.1|/1.53107e-133/14-3-3-like protein [Phaeodactylum tricornutum CCAP 1055/1]	K06630		protein domain specific binding,GO:0019904
jgi|Phatr2|30519|estExt_Genewise1.C_chr_230092	4186	24195	0.9988	706.024	7110	0.9952	198.089	32201	GO:0016879//ligase activity, forming carbon-nitrogen bonds;GO:0016885;GO:0032559//adenyl ribonucleotide binding	GO:0006006//glucose metabolic process	gi|219128321|ref|XP_002184364.1|/0/precursor of carboxylase pyruvate carboxylase [Phaeodactylum tricornutum CCAP 1055/1]	K01958	6.4.1.1,Pyruvate carboxylase.	amino acid metabolism,GO:0006520		catalytic activity,GO:0003824	biotin binding,GO:0009374	ATP binding,GO:0005524	metabolism,GO:0008152	ligase activity,GO:0016874	pyruvate carboxylase activity,GO:0004736	cytoplasm,GO:0005737	gluconeogenesis,GO:0006094
jgi|Phatr2|46867|estExt_fgenesh1_pg.C_chr_110272	3116	23384	0.9878	916.673	364427	0.9994	13639.7	77062	GO:0004888//transmembrane receptor activity	-	gi|219121057|ref|XP_002185760.1|/0/predicted protein [Phaeodactylum tricornutum CCAP 1055/1]	K12385		hedgehog receptor activity,GO:0008158		membrane,GO:0016020
jgi|Phatr2|19329|estExt_gwp_gw1.C_chr_50101	4202	21777	0.9945	633.046	112455	0.9515	3121.14	37252	GO:0046914//transition metal ion binding;GO:0016421//CoA carboxylase activity	GO:0006551//leucine metabolic process	gi|219116358|ref|XP_002178974.1|/0/predicted protein [Phaeodactylum tricornutum CCAP 1055/1]		6.4.1.4,Methylcrotonyl-CoA carboxylase.	ligase activity,GO:0016874		methylcrotonoyl-CoA carboxylase activity,GO:0004485
jgi|Phatr2|43726|estExt_fgenesh1_pg.C_chr_20543	782	21325	0.9834	3331.01	11777	0.9808	1756.38	14542	-	-	gi|219112723|ref|XP_002178113.1|/3.95812e-77/predicted protein [Phaeodactylum tricornutum CCAP 1055/1]
jgi|Phatr2|55126|estExt_Phatr1_ua_kg.C_chr_250017	1578	21323	0.9987	1650.57	30529	0.9994	2256.29	18870	GO:0008443//phosphofructokinase activity	GO:0006796//phosphate metabolic process;GO:0006007//glucose catabolic process	gi|219129250|ref|XP_002184807.1|/0/PFP pyrophosphate dependent phosphofructokinase [Phaeodactylum tricornutum CCAP 1055/1]		2.7.1.90,Diphosphate--fructose-6-phosphate 1-phosphotransferase.	diphosphate-fructose-6-phosphate 1-phosphotransferase activity,GO:0047334
jgi|Phatr2|45060|estExt_fgenesh1_pg.C_chr_60038	2129	21322	0.9986	1223.33	47019	0.9995	2575.66	25909	-	-	gi|219116681|ref|XP_002179135.1|/0/predicted protein [Phaeodactylum tricornutum CCAP 1055/1]
jgi|Phatr2|45802|estExt_fgenesh1_pg.C_chr_80122	7856	21254	0.9996	330.47	13683	0.9989	203.128	16365	GO:0016879//ligase activity, forming carbon-nitrogen bonds;GO:0046914//transition metal ion binding	GO:0043412	gi|219118487|ref|XP_002180015.1|/0/predicted protein [Phaeodactylum tricornutum CCAP 1055/1]			ubiquitin-protein ligase activity,GO:0004842		intracellular,GO:0005622	protein modification,GO:0006464	ubiquitin cycle,GO:0006512
jgi|Phatr2|33260|fgenesh1_pg.C_chr_3000179	1308	20797	0.9992	1942.16	16961	0.9992	1512.29	17379	-	-	gi|219112961|ref|XP_002186064.1|/0/predicted protein [Phaeodactylum tricornutum CCAP 1055/1]
jgi|Phatr2|47483|estExt_fgenesh1_pg.C_chr_130316	1865	20717	0.9984	1356.88	1711	0.9973	106.994	10101	-	-	gi|219122582|ref|XP_002181621.1|/0/predicted protein [Phaeodactylum tricornutum CCAP 1055/1]
jgi|Phatr2|50012|estExt_fgenesh1_pg.C_chr_260044	2117	20360	0.9811	1174.76	471	0.9395	25.9472	15471	-	GO:0006810//transport	gi|219129440|ref|XP_002184897.1|/0/predicted protein [Phaeodactylum tricornutum CCAP 1055/1]			transporter activity,GO:0005215		transport,GO:0006810	membrane,GO:0016020
jgi|Phatr2|45591|estExt_fgenesh1_pg.C_chr_70246	669	20295	0.988	3705.58	581	0.9253	101.284	23536	-	-	gi|219117795|ref|XP_002179686.1|/5.78526e-81/predicted protein [Phaeodactylum tricornutum CCAP 1055/1]
jgi|Phatr2|43911|estExt_fgenesh1_pg.C_chr_30160	1604	20056	0.98	1527.33	26629	0.9782	1936.16	9552	-	-	gi|219112941|ref|XP_002186054.1|/0/predicted protein [Phaeodactylum tricornutum CCAP 1055/1]
jgi|Phatr2|30786|estExt_Genewise1.C_chr_260018	2434	19052	0.9897	956.122	241	0.8858	11.5475	4018	GO:0046872//metal ion binding;GO:0016861//intramolecular oxidoreductase activity, interconverting aldoses and ketoses	GO:0006007//glucose catabolic process;GO:0019321//pentose metabolic process	gi|219129451|ref|XP_002184902.1|/0/xylose isomerase [Phaeodactylum tricornutum CCAP 1055/1]	K01805		carbohydrate metabolism,GO:0005975		xylose isomerase activity,GO:0009045
jgi|Phatr2|14792|e_gw1.16.71.1	1299	18796	0.9992	1767.46	4437	0.9977	398.355	16444	GO:0016301//kinase activity	GO:0006007//glucose catabolic process;GO:0010038//response to metal ion;GO:0006796//phosphate metabolic process;GO:0006950//response to stress	gi|219124885|ref|XP_002182724.1|/0/predicted protein [Phaeodactylum tricornutum CCAP 1055/1]		2.7.2.3,Phosphoglycerate kinase.	phosphoglycerate kinase activity,GO:0004618		glycolysis,GO:0006096
jgi|Phatr2|48315|estExt_fgenesh1_pg.C_chr_170032	2660	18780	0.9812	862.397	285	0.8432	12.4955	10127	-	GO:0051234//establishment of localization	gi|219124986|ref|XP_002182771.1|/0/predicted protein [Phaeodactylum tricornutum CCAP 1055/1]			transporter activity,GO:0005215		transport,GO:0006810	membrane,GO:0016020
jgi|Phatr2|46743|estExt_fgenesh1_pg.C_chr_110128	889	18660	0.9978	2563.91	4164	0.9899	546.26	6309	-	-	gi|219121281|ref|XP_002185867.1|/2.2916e-127/predicted protein [Phaeodactylum tricornutum CCAP 1055/1]
jgi|Phatr2|43020|estExt_fgenesh1_pg.C_chr_10748	1108	18541	0.9991	2044.03	16514	0.9991	1738.21	20024	-	-	gi|219111253|ref|XP_002177378.1|/6.68526e-133/predicted protein [Phaeodactylum tricornutum CCAP 1055/1]
jgi|Phatr2|25856|estExt_Genewise1.C_chr_30351	3345	17956	0.9985	655.702	17697	0.9991	617.012	9497	GO:0017111//nucleoside-triphosphatase activity;GO:0032559//adenyl ribonucleotide binding	GO:0043170	gi|219113211|ref|XP_002186189.1|/0/predicted protein [Phaeodactylum tricornutum CCAP 1055/1]			ATP binding,GO:0005524		nucleotide binding,GO:0000166	nucleoside-triphosphatase activity,GO:0017111	protein binding,GO:0005515	protein metabolism,GO:0019538
jgi|Phatr2|45835|estExt_fgenesh1_pg.C_chr_80167	4689	17925	0.9985	466.952	2410	0.991	59.9414	21420	GO:0004888//transmembrane receptor activity	-	gi|219118933|ref|XP_002180233.1|/0/predicted protein [Phaeodactylum tricornutum CCAP 1055/1]			hedgehog receptor activity,GO:0008158		membrane,GO:0016020
jgi|Phatr2|39708|fgenesh1_pg.C_chr_20000201	5652	17863	0.9996	386.052	25834	0.9998	533.064	13732	GO:0017111//nucleoside-triphosphatase activity;GO:0032559//adenyl ribonucleotide binding	GO:0009207	gi|219126761|ref|XP_002183618.1|/0/predicted protein [Phaeodactylum tricornutum CCAP 1055/1]			ATP binding,GO:0005524		ATPase activity,GO:0016887	nucleotide binding,GO:0000166	nucleoside-triphosphatase activity,GO:0017111
jgi|Phatr2|45632|estExt_fgenesh1_pg.C_chr_70297	2108	17311	0.9995	1003.1	8401	0.9995	464.783	11916	-	-	gi|219118263|ref|XP_002179910.1|/0/predicted protein [Phaeodactylum tricornutum CCAP 1055/1]
jgi|Phatr2|36843|fgenesh1_pg.C_chr_11000196	1200	17143	0.9992	1745.01	35038	0.9992	3405.24	12352	-	-	gi|219120969|ref|XP_002185716.1|/0/predicted protein [Phaeodactylum tricornutum CCAP 1055/1]
jgi|Phatr2|48252|estExt_fgenesh1_pg.C_chr_160262	2458	17112	0.9939	850.378	21262	0.9784	1008.82	11245	GO:0046914//transition metal ion binding	-	gi|219124578|ref|XP_002182577.1|/0/predicted protein [Phaeodactylum tricornutum CCAP 1055/1]			zinc ion binding,GO:0008270
jgi|Phatr2|27726|estExt_Genewise1.C_chr_90259	1715	16923	0.9983	1205.33	6305	0.9965	428.757	11627	GO:0008483//transaminase activity;GO:0046914//transition metal ion binding;GO:0048037//cofactor binding	GO:0006527//arginine catabolic process;GO:0006591//ornithine metabolic process;GO:0006972//hyperosmotic response;GO:0006560//proline metabolic process	gi|219119439|ref|XP_002180480.1|/0/ornithine aminotransferase [Phaeodactylum tricornutum CCAP 1055/1]	K00819	2.6.1.13,Ornithine--oxo-acid aminotransferase.	transaminase activity,GO:0008483		pyridoxal phosphate binding,GO:0030170	ornithine-oxo-acid transaminase activity,GO:0004587
jgi|Phatr2|49598|estExt_fgenesh1_pg.C_chr_230062	1424	16909	0.9593	1450.44	4636	0.9565	379.685	5721	-	-	gi|219128413|ref|XP_002184408.1|/0/predicted protein [Phaeodactylum tricornutum CCAP 1055/1]
jgi|Phatr2|43305|estExt_fgenesh1_pg.C_chr_20031	1174	16774	0.6925	1745.27	33064	0.7189	3284.56	15978	-	-	gi|219111599|ref|XP_002177551.1|/4.21456e-165/predicted protein [Phaeodactylum tricornutum CCAP 1055/1]
jgi|Phatr2|49431|estExt_fgenesh1_pg.C_chr_220094	869	16636	0.9781	2338.42	20905	0.9919	2805.57	11110	-	-	gi|219127748|ref|XP_002184091.1|/9.47664e-94/predicted protein [Phaeodactylum tricornutum CCAP 1055/1]
jgi|Phatr2|44009|estExt_fgenesh1_pg.C_chr_30272	1838	16580	0.9717	1101.87	6257	0.9777	397.019	4428	-	-	gi|219113049|ref|XP_002186108.1|/0/predicted protein [Phaeodactylum tricornutum CCAP 1055/1]
jgi|Phatr2|17265|estExt_gwp_gw1.C_chr_10142	2156	16290	0.9944	922.923	11933	0.9917	645.492	9289	-	GO:0006810//transport	gi|219109643|ref|XP_002176576.1|/0/predicted protein [Phaeodactylum tricornutum CCAP 1055/1]			transporter activity,GO:0005215		transport,GO:0006810	integral to membrane,GO:0016021
jgi|Phatr2|49835|estExt_fgenesh1_pg.C_chr_250007	820	16058	0.9878	2392.05	5301	0.9646	753.935	7514	-	-	gi|219129066|ref|XP_002184719.1|/1.83914e-88/predicted protein [Phaeodactylum tricornutum CCAP 1055/1]
jgi|Phatr2|45239|estExt_fgenesh1_pg.C_chr_60251	3501	16005	0.9986	558.414	1247	0.9874	41.5398	12192	GO:0016639//oxidoreductase activity, acting on the CH-NH2 group of donors, NAD or NADP as acceptor	GO:0019752//carboxylic acid metabolic process	gi|219117331|ref|XP_002179460.1|/0/predicted protein [Phaeodactylum tricornutum CCAP 1055/1]	K00260	1.4.1.2,Glutamate dehydrogenase.	amino acid metabolism,GO:0006520		oxidoreductase activity,GO:0016491	glutamate dehydrogenase activity,GO:0004352
jgi|Phatr2|44510|estExt_fgenesh1_pg.C_chr_40319	1504	15888	0.9614	1290.37	3587	0.9628	278.147	11501	GO:0003824//catalytic activity	-	gi|219115007|ref|XP_002178299.1|/0/predicted protein [Phaeodactylum tricornutum CCAP 1055/1]
jgi|Phatr2|51183|estExt_fgenesh1_pm.C_chr_200013	736	15760	0.8505	2615.6	41	0.784	6.49675	13574	GO:0000166//nucleotide binding	-	gi|219127021|ref|XP_002183743.1|/3.20014e-118/cellular repressor of e1a-stimulated gene-like protein [Phaeodactylum tricornutum CCAP 1055/1]			acylphosphatase activity,GO:0003998
jgi|Phatr2|25433|estExt_Genewise1.C_chr_20375	1591	15292	0.9918	1174.05	9361	0.9975	686.187	9796	GO:0004175//endopeptidase activity	GO:0019538//protein metabolic process	gi|219112639|ref|XP_002178071.1|/0/predicted protein [Phaeodactylum tricornutum CCAP 1055/1]	K01365	3.4.22.-,Cysteine endopeptidases.	cysteine-type endopeptidase activity,GO:0004197		proteolysis and peptidolysis,GO:0006508	cysteine-type peptidase activity,GO:0008234	cathepsin F activity,GO:0016946
jgi|Phatr2|43872|estExt_fgenesh1_pg.C_chr_30112	2222	15182	0.9991	834.599	13051	0.9991	684.999	10057	-	-	gi|219112899|ref|XP_002186033.1|/0/predicted protein [Phaeodactylum tricornutum CCAP 1055/1]
jgi|Phatr2|45349|estExt_fgenesh1_pg.C_chr_60403	1108	14973	0.9883	1650.68	24051	0.9928	2531.53	19790	-	-	gi|219117483|ref|XP_002179536.1|/2.55813e-108/predicted protein [Phaeodactylum tricornutum CCAP 1055/1]
jgi|Phatr2|46775|estExt_fgenesh1_pg.C_chr_110163	3249	14884	0.9655	559.581	7534	0.9865	270.437	3760	-	-	gi|219120937|ref|XP_002185700.1|/0/predicted protein [Phaeodactylum tricornutum CCAP 1055/1]
jgi|Phatr2|31367|estExt_Genewise1.C_chr_320018	2539	14763	0.9835	710.24	6547	0.9819	300.725	7018	GO:0016491//oxidoreductase activity;GO:0000166//nucleotide binding	GO:0008152//metabolic process	gi|219130833|ref|XP_002185559.1|/0/predicted protein [Phaeodactylum tricornutum CCAP 1055/1]		1.3.1.34,2,4-dienoyl-CoA reductase (NADPH).	electron transport,GO:0006118		oxidoreductase activity,GO:0016491	disulfide oxidoreductase activity,GO:0015036	2,4-dienoyl-CoA reductase (NADPH) activity,GO:0008670
jgi|Phatr2|49209|estExt_fgenesh1_pg.C_chr_210090	1767	14740	0.983	1018.95	423	0.9462	27.9186	10073	-	-	gi|219127213|ref|XP_002183834.1|/0/predicted protein [Phaeodactylum tricornutum CCAP 1055/1]
jgi|Phatr2|45040|estExt_fgenesh1_pg.C_chr_60014	513	14695	0.9981	3499.01	1949	0.9961	443.083	8998	-	-	gi|219116659|ref|XP_002179124.1|/2.36623e-76/predicted protein [Phaeodactylum tricornutum CCAP 1055/1]
jgi|Phatr2|44800|estExt_fgenesh1_pg.C_chr_50115	1259	14648	0.9992	1421.17	33379	0.9984	3091.99	14080	-	-	gi|219115892|ref|XP_002178741.1|/0/predicted protein [Phaeodactylum tricornutum CCAP 1055/1]
jgi|Phatr2|44694|estExt_fgenesh1_pg.C_chr_40532	3333	14457	0.4977	529.829	691	0.4578	24.1787	30510	GO:0070011//peptidase activity, acting on L-amino acid peptides	GO:0019538//protein metabolic process	gi|219115211|ref|XP_002178401.1|/0/metalloprotease [Phaeodactylum tricornutum CCAP 1055/1]			metabolism,GO:0008152		oxidoreductase activity,GO:0016491
jgi|Phatr2|50019|estExt_fgenesh1_pg.C_chr_260052	3311	14434	0.9988	532.501	2761	0.9801	97.2517	18666	-	-	gi|219129453|ref|XP_002184903.1|/0/predicted protein [Phaeodactylum tricornutum CCAP 1055/1]
jgi|Phatr2|43441|estExt_fgenesh1_pg.C_chr_20191	1734	14182	0.9937	999.037	20975	0.9954	1410.73	13481	-	-	gi|219111745|ref|XP_002177624.1|/0/predicted protein [Phaeodactylum tricornutum CCAP 1055/1]
jgi|Phatr2|54643|estExt_Phatr1_ua_kg.C_chr_110029	1543	14109	0.9935	1116.92	38600	0.989	2917.5	17984	-	-	gi|219120939|ref|XP_002185701.1|/0/predicted protein [Phaeodactylum tricornutum CCAP 1055/1]
jgi|Phatr2|16430|e_gw1.26.16.1	1428	13874	0.9993	1186.77	31957	0.9993	2609.92	16632	GO:0050662//coenzyme binding;GO:0003824//catalytic activity	GO:0008152//metabolic process	gi|219129528|ref|XP_002184939.1|/0/predicted protein [Phaeodactylum tricornutum CCAP 1055/1]	K03885	1.6.99.3,NADH dehydrogenase.	electron transport,GO:0006118		disulfide oxidoreductase activity,GO:0015036	NADH dehydrogenase activity,GO:0003954
jgi|Phatr2|45758|estExt_fgenesh1_pg.C_chr_80064	3942	13864	0.9868	429.601	33915	0.997	1003.38	7539	GO:0046914//transition metal ion binding;GO:0003824//catalytic activity;GO:0000166//nucleotide binding	GO:0008152//metabolic process	gi|219118837|ref|XP_002180185.1|/0/nadph-cytochrome P450 reductase [Phaeodactylum tricornutum CCAP 1055/1]	K00327	1.6.2.4,NADPH--ferrihemoprotein reductase.	electron transporter activity,GO:0005489		electron transport,GO:0006118	oxidoreductase activity,GO:0016491	FMN binding,GO:0010181	NADPH-hemoprotein reductase activity,GO:0003958
jgi|Phatr2|45028|estExt_fgenesh1_pg.C_chr_50417	2349	13615	0.9991	707.991	5952	0.9991	295.509	13213	-	-	gi|219116216|ref|XP_002178903.1|/0/predicted protein [Phaeodactylum tricornutum CCAP 1055/1]
jgi|Phatr2|26173|estExt_Genewise1.C_chr_40234	2362	13571	0.9975	701.819	31149	0.9996	1537.99	11540	GO:0016462//pyrophosphatase activity;GO:0032559//adenyl ribonucleotide binding	GO:0019538//protein metabolic process	gi|219115555|ref|XP_002178573.1|/0/predicted protein [Phaeodactylum tricornutum CCAP 1055/1]			ATP binding,GO:0005524		nucleotide binding,GO:0000166	nucleoside-triphosphatase activity,GO:0017111
jgi|Phatr2|44024|estExt_fgenesh1_pg.C_chr_30291	882	13518	0.9977	1872.13	1052	0.9921	139.103	9138	-	-	gi|219113069|ref|XP_002186118.1|/5.64779e-118/predicted protein [Phaeodactylum tricornutum CCAP 1055/1]
jgi|Phatr2|43184|estExt_fgenesh1_pg.C_chr_10946	1163	13293	0.9914	1396.16	5022	0.9837	503.602	6248	-	-	gi|219110385|ref|XP_002176944.1|/8.42071e-41/predicted protein [Phaeodactylum tricornutum CCAP 1055/1]
jgi|Phatr2|48554|estExt_fgenesh1_pg.C_chr_180067	1670	13216	0.9964	966.666	9213	0.9964	643.391	4550	GO:0003676//nucleic acid binding	-	gi|219125831|ref|XP_002183175.1|/0/DNA-binding transcription factor [Phaeodactylum tricornutum CCAP 1055/1]			DNA binding,GO:0003677		regulation of transcription, DNA-dependent,GO:0006355
jgi|Phatr2|54987|estExt_Phatr1_ua_kg.C_chr_200020	1145	13053	0.9974	1392.51	25	0.5686	2.54639	12203	-	-	gi|219127019|ref|XP_002183742.1|/5.50414e-162/iron starvation induced protein [Phaeodactylum tricornutum CCAP 1055/1]
jgi|Phatr2|51970|phatr1_ua_kg.chr_8000046	1668	12805	0.9976	937.727	96936	0.9994	6777.65	33500	GO:0016615//malate dehydrogenase activity;GO:0000166//nucleotide binding;GO:0043169//cation binding	GO:0043648//dicarboxylic acid metabolic process	gi|219119129|ref|XP_002180331.1|/0/predicted protein [Phaeodactylum tricornutum CCAP 1055/1]	K00029	1.1.1.40,Malate dehydrogenase (oxaloacetate decarboxylating) (NADP+).	malate dehydrogenase (oxaloacetate-decarboxylating) (NADP+) activity,GO:0004473
jgi|Phatr2|43725|estExt_fgenesh1_pg.C_chr_20542	663	12670	0.9985	2334.3	7636	0.9985	1343.21	15782	-	-	gi|219112093|ref|XP_002177798.1|/5.12099e-90/predicted protein [Phaeodactylum tricornutum CCAP 1055/1]
jgi|Phatr2|42447|estExt_fgenesh1_pg.C_chr_10039	1469	12606	0.8877	1048.21	6290	0.7018	499.366	21061	GO:0016412//serine O-acyltransferase activity;GO:0016832//aldehyde-lyase activity	GO:0006563//L-serine metabolic process;GO:0006007//glucose catabolic process	gi|219109531|ref|XP_002176520.1|/1.8249e-155/cytosolic aldolase [Phaeodactylum tricornutum CCAP 1055/1]			fructose-bisphosphate aldolase activity,GO:0004332		glycolysis,GO:0006096
jgi|Phatr2|49557|estExt_fgenesh1_pg.C_chr_230014	1425	12507	0.9993	1072.09	5895	0.9986	482.458	9648	GO:0003677//DNA binding;GO:0001071	GO:0006351//transcription, DNA-dependent	gi|219128361|ref|XP_002184383.1|/0/predicted protein [Phaeodactylum tricornutum CCAP 1055/1]			transcription factor activity,GO:0003700		nucleus,GO:0005634	regulation of transcription, DNA-dependent,GO:0006355	DNA binding,GO:0003677
jgi|Phatr2|13001|e_gw1.10.102.1	825	12440	0.9976	1841.87	11442	0.9988	1617.48	18316	GO:0016491//oxidoreductase activity	GO:0009725//response to hormone stimulus;GO:0008152//metabolic process	gi|219120510|ref|XP_002180992.1|/1.31933e-150/predicted protein [Phaeodactylum tricornutum CCAP 1055/1]		1.3.1.33,Protochlorophyllide reductase.	metabolism,GO:0008152		oxidoreductase activity,GO:0016491	2,3-dihydro-2,3-dihydroxybenzoate dehydrogenase activity,GO:0008667	enterobactin biosynthesis,GO:0009239	protochlorophyllide reductase activity,GO:0016630
jgi|Phatr2|47667|estExt_fgenesh1_pg.C_chr_140182	1991	12305	0.9719	754.924	3107	0.9658	181.995	78198	GO:0015114//phosphate transmembrane transporter activity	GO:0006817//phosphate transport	gi|219123193|ref|XP_002181914.1|/0/predicted protein [Phaeodactylum tricornutum CCAP 1055/1]			phosphate transport,GO:0006817		sodium-dependent phosphate transporter activity,GO:0015321	membrane,GO:0016020
jgi|Phatr2|13951|e_gw1.13.57.1	1353	12105	0.5395	1092.85	25399	0.5432	2189.32	15951	GO:0016639//oxidoreductase activity, acting on the CH-NH2 group of donors, NAD or NADP as acceptor	GO:0019752//carboxylic acid metabolic process	gi|219122358|ref|XP_002181513.1|/0/predicted protein [Phaeodactylum tricornutum CCAP 1055/1]		1.4.1.4,Glutamate dehydrogenase (NADP+).	amino acid metabolism,GO:0006520		oxidoreductase activity,GO:0016491	glutamate dehydrogenase (NADP+) activity,GO:0004354
jgi|Phatr2|44484|estExt_fgenesh1_pg.C_chr_40289	501	12101	0.994	2950.37	1329	0.9261	309.369	7620	GO:0030234//enzyme regulator activity	GO:0006140	gi|219114979|ref|XP_002178285.1|/1.33165e-44/predicted protein [Phaeodactylum tricornutum CCAP 1055/1]
jgi|Phatr2|54190|estExt_Phatr1_ua_kg.C_chr_30043	1244	12019	0.9823	1180.16	3224	0.9791	302.249	9156	GO:0005543//phospholipid binding;GO:0046872//metal ion binding	-	gi|219113723|ref|XP_002186445.1|/0/annexin [Phaeodactylum tricornutum CCAP 1055/1]		3.1.4.43,Glycerophosphoinositol inositolphosphodiesterase.	glycerophosphoinositol inositolphosphodiesterase activity,GO:0047394
jgi|Phatr2|44756|estExt_fgenesh1_pg.C_chr_50058	2210	11677	0.9633	645.405	131106	0.9792	6918.64	27281	GO:0017111//nucleoside-triphosphatase activity;GO:0032559//adenyl ribonucleotide binding	GO:0009207	gi|219116286|ref|XP_002178938.1|/0/predicted protein [Phaeodactylum tricornutum CCAP 1055/1]			ATP binding,GO:0005524		ATPase activity,GO:0016887	nucleotide binding,GO:0000166	nucleoside-triphosphatase activity,GO:0017111
jgi|Phatr2|22006|estExt_gwp_gw1.C_chr_150122	726	11656	0.978	1961.13	1727	0.9683	277.425	22234	GO:0046906//tetrapyrrole binding	GO:0006464//protein modification process	gi|219123828|ref|XP_002182219.1|/1.49679e-96/protein fucoxanthin chlorophyll a/c protein [Phaeodactylum tricornutum CCAP 1055/1]			photosynthesis light harvesting,GO:0009765		membrane,GO:0016020
jgi|Phatr2|25840|estExt_Genewise1.C_chr_30335	3730	11639	0.9855	381.154	15623	0.9933	488.479	11294	GO:0008746//NAD(P) transhydrogenase activity	GO:0006818//hydrogen transport;GO:0008152//metabolic process	gi|219113747|ref|XP_002186457.1|/0/predicted protein [Phaeodactylum tricornutum CCAP 1055/1]	K00323	1.6.1.2,NAD(P)(+) transhydrogenase (AB-specific).	electron transport,GO:0006118		NAD(P) transhydrogenase activity,GO:0008746	NAD(P)+ transhydrogenase (AB-specific) activity,GO:0008750	proton transport,GO:0015992	oxidoreductase activity,GO:0016491
jgi|Phatr2|48069|estExt_fgenesh1_pg.C_chr_160038	985	11586	0.998	1436.78	2135	0.9919	252.785	5056	-	-	gi|219124365|ref|XP_002182475.1|/1.09195e-144/predicted protein [Phaeodactylum tricornutum CCAP 1055/1]
jgi|Phatr2|42479|estExt_fgenesh1_pg.C_chr_10078	1356	11232	0.9897	1011.79	11639	0.9912	1001.03	8769	GO:0008324//cation transmembrane transporter activity	GO:0006812//cation transport	gi|219110567|ref|XP_002177035.1|/0/predicted protein [Phaeodactylum tricornutum CCAP 1055/1]			membrane,GO:0016020		metal ion transport,GO:0030001	metal ion transporter activity,GO:0046873
jgi|Phatr2|46602|estExt_fgenesh1_pg.C_chr_100334	906	11143	0.9989	1502.34	15821	0.9989	2036.55	9735	-	-	gi|219120342|ref|XP_002180911.1|/3.19657e-132/predicted protein [Phaeodactylum tricornutum CCAP 1055/1]
jgi|Phatr2|44028|estExt_fgenesh1_pg.C_chr_30295	2338	11143	0.9953	582.171	36088	0.9987	1800.15	8252	GO:0004091//carboxylesterase activity	GO:0044238//primary metabolic process	gi|219113645|ref|XP_002186406.1|/0/predicted protein [Phaeodactylum tricornutum CCAP 1055/1]			triacylglycerol lipase activity,GO:0004806		lipid metabolism,GO:0006629	catalytic activity,GO:0003824
jgi|Phatr2|42882|estExt_fgenesh1_pg.C_chr_10587	632	11087	0.9984	2142.84	28298	0.9984	5221.9	7917	-	-	gi|219111073|ref|XP_002177288.1|/1.05016e-73/predicted protein [Phaeodactylum tricornutum CCAP 1055/1]
jgi|Phatr2|43961|estExt_fgenesh1_pg.C_chr_30216	925	11043	0.9946	1458.27	51633	0.9957	6509.92	19428	-	-	gi|219112997|ref|XP_002186082.1|/4.65209e-102/predicted protein [Phaeodactylum tricornutum CCAP 1055/1]
jgi|Phatr2|49295|estExt_fgenesh1_pg.C_chr_210198	1548	11029	0.9742	870.279	1919	0.8895	144.575	9236	-	-	gi|219127569|ref|XP_002184005.1|/0/predicted protein [Phaeodactylum tricornutum CCAP 1055/1]
jgi|Phatr2|46872|estExt_fgenesh1_pg.C_chr_110278	2268	10830	0.9669	583.282	1797	0.9647	92.4049	13492	GO:0004175//endopeptidase activity	GO:0019538//protein metabolic process	gi|219121409|ref|XP_002185929.1|/0/predicted protein [Phaeodactylum tricornutum CCAP 1055/1]		3.4.21.62,Subtilisin.	subtilase activity,GO:0004289		proteolysis and peptidolysis,GO:0006508	peptidase activity,GO:0008233	subtilisin activity,GO:0004291
jgi|Phatr2|48166|estExt_fgenesh1_pg.C_chr_160156	1533	10772	0.9993	858.316	18122	0.9987	1378.65	11588	-	-	gi|219124475|ref|XP_002182528.1|/0/predicted protein [Phaeodactylum tricornutum CCAP 1055/1]	K07735
jgi|Phatr2|44296|estExt_fgenesh1_pg.C_chr_40054	2646	10654	0.8307	491.831	18207	0.842	802.488	11194	-	-	gi|219115283|ref|XP_002178437.1|/8.23703e-155/predicted protein [Phaeodactylum tricornutum CCAP 1055/1]
jgi|Phatr2|49596|estExt_fgenesh1_pg.C_chr_230060	1305	10600	0.8958	992.175	22585	0.9134	2018.37	11889	GO:0001071;GO:0003677//DNA binding	GO:0006351//transcription, DNA-dependent	gi|219128214|ref|XP_002184313.1|/1.91194e-169/predicted protein [Phaeodactylum tricornutum CCAP 1055/1]			transcription factor activity,GO:0003700		nucleus,GO:0005634	regulation of transcription, DNA-dependent,GO:0006355	DNA binding,GO:0003677
jgi|Phatr2|44828|estExt_fgenesh1_pg.C_chr_50150	2133	10593	0.9728	606.626	4759	0.9358	260.205	6070	-	-	gi|219115924|ref|XP_002178757.1|/0/predicted protein [Phaeodactylum tricornutum CCAP 1055/1]
jgi|Phatr2|43313|estExt_fgenesh1_pg.C_chr_20040	1767	10587	0.9723	731.862	39496	0.9734	2606.79	14797	-	-	gi|219111609|ref|XP_002177556.1|/4.52457e-143/predicted protein [Phaeodactylum tricornutum CCAP 1055/1]
jgi|Phatr2|31339|estExt_Genewise1.C_chr_310065	3910	10581	0.9678	330.554	7020	0.9675	209.387	5904	GO:0005506//iron ion binding;GO:0016741//transferase activity, transferring one-carbon groups;GO:0016712//oxidoreductase activity, acting on paired donors, with incorporation or reduction of molecular oxygen, reduced flavin or flavoprotein as one donor, and incorporation of one atom of oxygen	GO:0006730//one-carbon metabolic process	gi|219130786|ref|XP_002185538.1|/0/predicted protein [Phaeodactylum tricornutum CCAP 1055/1]	K05917		electron transport,GO:0006118		monooxygenase activity,GO:0004497	sterol 14-demethylase activity,GO:0008398
jgi|Phatr2|49287|estExt_fgenesh1_pg.C_chr_210188	3630	10563	0.727	355.446	7825	0.5879	251.402	14212	GO:0003824//catalytic activity	-	gi|219127313|ref|XP_002183882.1|/0/predicted protein [Phaeodactylum tricornutum CCAP 1055/1]
jgi|Phatr2|39402|fgenesh1_pg.C_chr_19000159	2373	10489	0.9958	539.92	1615	0.992	79.3716	18258	-	-	gi|219126479|ref|XP_002183484.1|/0/early-response-to-dehydration protein [Phaeodactylum tricornutum CCAP 1055/1]			membrane,GO:0016020
jgi|Phatr2|843|gw1.3.61.1	1401	10441	0.9993	910.326	508	0.9986	42.2879	2664	GO:0046914//transition metal ion binding;GO:0016879//ligase activity, forming carbon-nitrogen bonds;GO:0032559//adenyl ribonucleotide binding	GO:0006551//leucine metabolic process	gi|219113683|ref|XP_002186425.1|/0/predicted protein [Phaeodactylum tricornutum CCAP 1055/1]	K01968	6.4.1.4,Methylcrotonyl-CoA carboxylase.	ATP binding,GO:0005524		metabolism,GO:0008152	ligase activity,GO:0016874	methylcrotonoyl-CoA carboxylase activity,GO:0004485
jgi|Phatr2|55070|estExt_Phatr1_ua_kg.C_chr_230004	1615	10372	0.9356	784.482	36559	0.9437	2640.05	17621	GO:0001071;GO:0003677//DNA binding	GO:0050896//response to stimulus;GO:0006351//transcription, DNA-dependent	gi|219128411|ref|XP_002184407.1|/0/DNA-binding heat shock factor [Phaeodactylum tricornutum CCAP 1055/1]
jgi|Phatr2|48195|estExt_fgenesh1_pg.C_chr_160191	646	10317	0.9969	1950.81	3356	0.9799	605.87	8672	-	-	gi|219124506|ref|XP_002182543.1|/7.86965e-48/predicted protein [Phaeodactylum tricornutum CCAP 1055/1]
jgi|Phatr2|44761|estExt_fgenesh1_pg.C_chr_50064	3590	10208	0.9549	347.328	13936	0.971	452.724	4430	GO:0046914//transition metal ion binding	-	gi|219116294|ref|XP_002178942.1|/0/predicted protein [Phaeodactylum tricornutum CCAP 1055/1]
jgi|Phatr2|43978|estExt_fgenesh1_pg.C_chr_30237	1998	10117	0.9825	618.514	1617	0.971	94.3854	9716	GO:0003824//catalytic activity	-	gi|219113593|ref|XP_002186380.1|/0/predicted protein [Phaeodactylum tricornutum CCAP 1055/1]			hydrolase activity,GO:0016787
jgi|Phatr2|11022|e_gw1.4.196.1	1101	10048	0.9991	1114.77	1432	0.9973	151.686	5033	GO:0016859//cis-trans isomerase activity	GO:0006952//defense response;GO:0044267//cellular protein metabolic process	gi|219115481|ref|XP_002178536.1|/0/predicted protein [Phaeodactylum tricornutum CCAP 1055/1]			protein folding,GO:0006457
jgi|Phatr2|44084|estExt_fgenesh1_pg.C_chr_30358	10838	10024	0.9954	112.976	5307	0.9936	57.1071	10204	-	-	gi|219113137|ref|XP_002186152.1|/0/predicted protein [Phaeodactylum tricornutum CCAP 1055/1]
jgi|Phatr2|32292|fgenesh1_pg.C_chr_1000893	1509	10013	0.996	810.528	14373	0.9987	1110.83	6740	-	-	gi|219111403|ref|XP_002177453.1|/0/predicted protein [Phaeodactylum tricornutum CCAP 1055/1]
jgi|Phatr2|55096|estExt_Phatr1_ua_kg.C_chr_240007	1229	9958	0.9967	989.722	19962	0.9967	1894.27	12712	-	-	gi|219128605|ref|XP_002184499.1|/3.92495e-161/predicted protein [Phaeodactylum tricornutum CCAP 1055/1]
jgi|Phatr2|49003|estExt_fgenesh1_pg.C_chr_200112	1510	9931	0.9987	803.358	298	0.9629	23.016	3615	GO:0005506//iron ion binding	-	gi|219126959|ref|XP_002183713.1|/0/predicted protein [Phaeodactylum tricornutum CCAP 1055/1]
jgi|Phatr2|47994|estExt_fgenesh1_pg.C_chr_150264	1352	9836	0.966	888.659	5367	0.8617	462.962	10879	-	-	gi|219123930|ref|XP_002182268.1|/2.61928e-153/predicted protein [Phaeodactylum tricornutum CCAP 1055/1]
jgi|Phatr2|46118|estExt_fgenesh1_pg.C_chr_90118	2019	9776	0.9995	591.45	10615	0.9995	613.16	10926	-	-	gi|219119298|ref|XP_002180412.1|/0/predicted protein [Phaeodactylum tricornutum CCAP 1055/1]
jgi|Phatr2|31433|fgenesh1_pg.C_chr_1000034	1926	9771	0.9979	619.692	104151	0.9995	6306.63	23989	GO:0017111//nucleoside-triphosphatase activity;GO:0032559//adenyl ribonucleotide binding	GO:0009207	gi|219110523|ref|XP_002177013.1|/0/predicted protein [Phaeodactylum tricornutum CCAP 1055/1]			ATP binding,GO:0005524		ATPase activity,GO:0016887	nucleotide binding,GO:0000166	nucleoside-triphosphatase activity,GO:0017111
jgi|Phatr2|49084|estExt_fgenesh1_pg.C_chr_200208	2834	9759	0.9936	420.628	13693	0.9873	563.494	6583	-	-	gi|219126777|ref|XP_002183626.1|/0/predicted protein [Phaeodactylum tricornutum CCAP 1055/1]
jgi|Phatr2|45514|estExt_fgenesh1_pg.C_chr_70157	1308	9690	0.9901	904.918	3104	0.9488	276.761	5273	-	-	gi|219117697|ref|XP_002179639.1|/1.17452e-134/predicted protein [Phaeodactylum tricornutum CCAP 1055/1]
jgi|Phatr2|49722|estExt_fgenesh1_pg.C_chr_240020	1775	9685	0.9763	666.491	13670	0.9848	898.174	9310	-	-	gi|219128736|ref|XP_002184562.1|/0/predicted protein [Phaeodactylum tricornutum CCAP 1055/1]			transporter activity,GO:0005215		transport,GO:0006810	membrane,GO:0016020
jgi|Phatr2|42469|estExt_fgenesh1_pg.C_chr_10067	897	9616	0.9654	1309.47	2475	0.9632	321.79	4043	-	-	gi|219110553|ref|XP_002177028.1|/5.43678e-84/predicted protein [Phaeodactylum tricornutum CCAP 1055/1]
jgi|Phatr2|48806|estExt_fgenesh1_pg.C_chr_190119	2311	9520	0.9983	503.188	996	0.9987	50.2631	13391	-	-	gi|219126429|ref|XP_002183460.1|/0/predicted protein [Phaeodactylum tricornutum CCAP 1055/1]
jgi|Phatr2|50007|estExt_fgenesh1_pg.C_chr_260035	795	9444	0.9899	1451.05	9325	0.9887	1367.96	10344	-	-	gi|219129432|ref|XP_002184893.1|/6.32359e-54/predicted protein [Phaeodactylum tricornutum CCAP 1055/1]
jgi|Phatr2|47699|estExt_fgenesh1_pg.C_chr_140219	1191	9373	0.9144	961.302	20509	0.9261	2008.27	11511	GO:0046914//transition metal ion binding	-	gi|219123557|ref|XP_002182089.1|/1.48878e-133/predicted protein [Phaeodactylum tricornutum CCAP 1055/1]			ubiquitin ligase complex,GO:0000151		ubiquitin-protein ligase activity,GO:0004842	zinc ion binding,GO:0008270	protein ubiquitination,GO:0016567
jgi|Phatr2|48004|estExt_fgenesh1_pg.C_chr_150275	1681	9316	0.9566	676.947	16349	0.9869	1134.26	4712	-	-	gi|219123946|ref|XP_002182276.1|/0/predicted protein [Phaeodactylum tricornutum CCAP 1055/1]
jgi|Phatr2|26290|estExt_Genewise1.C_chr_40358	3270	9240	0.996	345.157	18993	0.9988	677.386	21518	GO:0051536//iron-sulfur cluster binding;GO:0016836//hydro-lyase activity	GO:0009060//aerobic respiration	gi|219115693|ref|XP_002178642.1|/0/predicted protein [Phaeodactylum tricornutum CCAP 1055/1]			metabolism,GO:0008152		lyase activity,GO:0016829	aconitate hydratase activity,GO:0003994	tricarboxylic acid cycle,GO:0006099
jgi|Phatr2|44109|estExt_fgenesh1_pg.C_chr_30386	1149	9109	0.9991	968.375	3208	0.9983	325.615	14258	GO:0005543//phospholipid binding;GO:0046872//metal ion binding	-	gi|219113169|ref|XP_002186168.1|/0/annexin [Phaeodactylum tricornutum CCAP 1055/1]		3.1.4.43,Glycerophosphoinositol inositolphosphodiesterase.	calcium ion binding,GO:0005509		calcium-dependent phospholipid binding,GO:0005544	phospholipase inhibitor activity,GO:0004859	glycerophosphoinositol inositolphosphodiesterase activity,GO:0047394
jgi|Phatr2|54765|estExt_Phatr1_ua_kg.C_chr_140014	1309	9097	0.9992	848.89	14169	0.9992	1262.38	7938	-	-	gi|219123439|ref|XP_002182032.1|/0/predicted protein [Phaeodactylum tricornutum CCAP 1055/1]
jgi|Phatr2|46484|estExt_fgenesh1_pg.C_chr_100183	2091	8948	0.9321	522.715	3084	0.9292	172.009	7492	-	-	gi|219120560|ref|XP_002181016.1|/0/predicted protein [Phaeodactylum tricornutum CCAP 1055/1]
jgi|Phatr2|46343|estExt_fgenesh1_pg.C_chr_100011	852	8892	0.9648	1274.83	6049	0.9941	828.007	4523	-	-	gi|219120396|ref|XP_002180937.1|/1.97224e-88/predicted protein [Phaeodactylum tricornutum CCAP 1055/1]
jgi|Phatr2|10260|e_gw1.3.152.1	1395	8826	0.9957	772.828	12339	0.9957	1031.56	12651	GO:0008746//NAD(P) transhydrogenase activity;GO:0000166//nucleotide binding	GO:0008152//metabolic process	gi|219113703|ref|XP_002186435.1|/0/predicted protein [Phaeodactylum tricornutum CCAP 1055/1]			electron transport,GO:0006118		NAD(P) transhydrogenase activity,GO:0008746
jgi|Phatr2|29456|estExt_Genewise1.C_chr_160222	1292	8813	0.2128	833.21	11168	0.2121	1008.1	9703	GO:0008943//glyceraldehyde-3-phosphate dehydrogenase activity;GO:0000166//nucleotide binding	GO:0006006//glucose metabolic process	gi|219124599|ref|XP_002182587.1|/4.48161e-179/glyceraldehyde-3-phosphate dehydrogenase [Phaeodactylum tricornutum CCAP 1055/1]		1.2.1.12,Glyceraldehyde 3-phosphate dehydrogenase (phosphorylating).	glyceraldehyde-3-phosphate dehydrogenase (phosphorylating) activity,GO:0004365		glycolysis,GO:0006096	NAD binding,GO:0051287	glucose metabolism,GO:0006006	glyceraldehyde-3-phosphate dehydrogenase activity,GO:0008943
jgi|Phatr2|47332|estExt_fgenesh1_pg.C_chr_130120	1226	8669	0.9119	863.717	11395	0.7129	1083.96	16195	GO:0005506//iron ion binding	-	gi|219122389|ref|XP_002181528.1|/2.2067e-63/predicted protein [Phaeodactylum tricornutum CCAP 1055/1]			electron transporter activity,GO:0005489		electron transport,GO:0006118
jgi|Phatr2|44539|estExt_fgenesh1_pg.C_chr_40350	4499	8645	0.9738	234.716	13761	0.8742	356.717	7465	-	-	gi|219115039|ref|XP_002178315.1|/0/predicted protein [Phaeodactylum tricornutum CCAP 1055/1]
jgi|Phatr2|50039|estExt_fgenesh1_pg.C_chr_260078	2868	8576	0.9997	365.257	14340	0.999	583.123	8868	GO:0060089//molecular transducer activity;GO:0003677//DNA binding;GO:0001071	GO:0006351//transcription, DNA-dependent;GO:0023052//signaling	gi|219129489|ref|XP_002184920.1|/0/predicted protein [Phaeodactylum tricornutum CCAP 1055/1]			signal transducer activity,GO:0004871		signal transduction,GO:0007165	DNA binding,GO:0003677	nucleus,GO:0005634	regulation of transcription, DNA-dependent,GO:0006355
jgi|Phatr2|45886|estExt_fgenesh1_pg.C_chr_80231	2225	8522	0.9901	467.848	19063	0.9969	999.198	10360	GO:0016421//CoA carboxylase activity	GO:0006631//fatty acid metabolic process	gi|219118993|ref|XP_002180263.1|/0/predicted protein [Phaeodactylum tricornutum CCAP 1055/1]	K01966	6.4.1.3,Propionyl-CoA carboxylase.	ligase activity,GO:0016874		acetyl-CoA carboxylase activity,GO:0003989	fatty acid biosynthesis,GO:0006633	acetyl-CoA carboxylase complex,GO:0009317	propionyl-CoA carboxylase activity,GO:0004658
jgi|Phatr2|44531|estExt_fgenesh1_pg.C_chr_40342	1284	8489	0.9899	807.578	11228	0.9961	1019.83	5815	GO:0008757//S-adenosylmethionine-dependent methyltransferase activity	GO:0043412;GO:0006730//one-carbon metabolic process	gi|219115577|ref|XP_002178584.1|/1.75082e-175/predicted protein [Phaeodactylum tricornutum CCAP 1055/1]	K00573	2.1.1.77,Protein-L-isoaspartate(D-aspartate) O-methyltransferase.	S-adenosylmethionine-dependent methyltransferase activity,GO:0008757		protein-L-isoaspartate (D-aspartate) O-methyltransferase activity,GO:0004719	protein modification,GO:0006464
jgi|Phatr2|28374|estExt_Genewise1.C_chr_120045	722	8479	0.9986	1434.5	2094	0.9945	338.244	3024	GO:0046914//transition metal ion binding;GO:0051540	GO:0031163	gi|219121569|ref|XP_002181136.1|/9.02778e-86/iron-sulphur assembly protein isc [Phaeodactylum tricornutum CCAP 1055/1]
jgi|Phatr2|50052|estExt_fgenesh1_pg.C_chr_260092	3285	8404	0.9266	312.495	5716	0.9735	202.93	4722	-	-	gi|219129509|ref|XP_002184930.1|/0/predicted protein [Phaeodactylum tricornutum CCAP 1055/1]
jgi|Phatr2|9462|e_gw1.1.686.1	480	8301	0.9521	2112.43	1616	0.9521	392.636	4604	GO:0005488//binding	GO:0050896//response to stimulus	gi|219109571|ref|XP_002176540.1|/3.08622e-77/predicted protein [Phaeodactylum tricornutum CCAP 1055/1]	K09560
jgi|Phatr2|42949|estExt_fgenesh1_pg.C_chr_10665	784	8250	0.9987	1285.38	12402	0.9974	1844.87	7739	-	-	gi|219110129|ref|XP_002176816.1|/9.4878e-79/predicted protein [Phaeodactylum tricornutum CCAP 1055/1]
jgi|Phatr2|14518|e_gw1.15.148.1	837	8162	0.9988	1191.14	1583	0.9928	220.57	3919	-	-	gi|219123951|ref|XP_002182278.1|/5.8705e-154/predicted protein [Phaeodactylum tricornutum CCAP 1055/1]		4.6.1.1,Adenylate cyclase.	adenylate cyclase activity,GO:0004016		calcium- and calmodulin-responsive adenylate cyclase activity,GO:0008294
jgi|Phatr2|50049|estExt_fgenesh1_pg.C_chr_260089	1675	8142	0.9964	593.758	1440	0.9934	100.262	4977	-	-	gi|219129505|ref|XP_002184928.1|/0/predicted protein [Phaeodactylum tricornutum CCAP 1055/1]
jgi|Phatr2|50059|estExt_fgenesh1_pg.C_chr_260100	1296	8097	0.9815	763.154	11168	0.9884	1004.99	6198	GO:0016702//oxidoreductase activity, acting on single donors with incorporation of molecular oxygen, incorporation of two atoms of oxygen	GO:0008152//metabolic process	gi|219129342|ref|XP_002184850.1|/0/predicted protein [Phaeodactylum tricornutum CCAP 1055/1]
jgi|Phatr2|50038|estExt_fgenesh1_pg.C_chr_260077	1332	7973	0.9992	731.157	23893	0.9992	2091.98	8966	-	-	gi|219129486|ref|XP_002184919.1|/0/predicted protein [Phaeodactylum tricornutum CCAP 1055/1]
jgi|Phatr2|9316|e_gw1.1.376.1	927	7907	0.9989	1041.9	2881	0.9978	362.455	3497	GO:0046872//metal ion binding;GO:0016717//oxidoreductase activity, acting on paired donors, with oxidation of a pair of donors resulting in the reduction of molecular oxygen to two molecules of water	GO:0006631//fatty acid metabolic process	gi|219111331|ref|XP_002177417.1|/0/predicted protein [Phaeodactylum tricornutum CCAP 1055/1]	K03921		fatty acid metabolism,GO:0006631		acyl-[acyl-carrier protein] desaturase activity,GO:0045300
jgi|Phatr2|48361|estExt_fgenesh1_pg.C_chr_170089	1753	7862	0.9863	547.828	7314	0.9909	486.59	5701	GO:0003677//DNA binding;GO:0001071	GO:0006351//transcription, DNA-dependent	gi|219125042|ref|XP_002182798.1|/0/predicted protein [Phaeodactylum tricornutum CCAP 1055/1]			transcription factor activity,GO:0003700		nucleus,GO:0005634	regulation of transcription, DNA-dependent,GO:0006355	DNA binding,GO:0003677
jgi|Phatr2|30648|estExt_Genewise1.C_chr_240105	722	7593	0.9723	1284.6	21	0.6302	3.39213	12587	GO:0046906//tetrapyrrole binding	GO:0006464//protein modification process	gi|219128858|ref|XP_002184620.1|/1.38956e-94/protein fucoxanthin chlorophyll a/c protein [Phaeodactylum tricornutum CCAP 1055/1]			photosynthesis light harvesting,GO:0009765		membrane,GO:0016020
jgi|Phatr2|51245|estExt_fgenesh1_pm.C_chr_260002	2165	7568	0.9963	426.989	22210	0.9931	1196.41	11126	GO:0016879//ligase activity, forming carbon-nitrogen bonds;GO:0032559//adenyl ribonucleotide binding	-	gi|219129301|ref|XP_002184830.1|/0/carboxylase propionyl-coa carboxylase [Phaeodactylum tricornutum CCAP 1055/1]	K01965	6.4.1.3,Propionyl-CoA carboxylase.	biotin binding,GO:0009374		ATP binding,GO:0005524	metabolism,GO:0008152	ligase activity,GO:0016874	propionyl-CoA carboxylase activity,GO:0004658
jgi|Phatr2|13175|e_gw1.10.83.1	1173	7547	0.9991	785.904	5869	0.9991	583.521	4408	GO:0046914//transition metal ion binding;GO:0016714//oxidoreductase activity, acting on paired donors, with incorporation or reduction of molecular oxygen, reduced pteridine as one donor, and incorporation of one atom of oxygen	GO:0009072//aromatic amino acid family metabolic process	gi|219120706|ref|XP_002181086.1|/0/predicted protein [Phaeodactylum tricornutum CCAP 1055/1]	K00500	1.14.16.1,Phenylalanine 4-monooxygenase.	monooxygenase activity,GO:0004497		iron ion binding,GO:0005506	aromatic amino acid family metabolism,GO:0009072	phenylalanine 4-monooxygenase activity,GO:0004505
jgi|Phatr2|4283|gw1.16.127.1	603	7533	0.9983	1525.96	14615	0.9983	2826.65	6348	GO:0016682//oxidoreductase activity, acting on diphenols and related substances as donors, oxygen as acceptor	GO:0009642//response to light intensity;GO:0006996//organelle organization;GO:0032501//multicellular organismal process;GO:0016109	gi|219124647|ref|XP_002182610.1|/3.33081e-119/predicted protein [Phaeodactylum tricornutum CCAP 1055/1]
jgi|Phatr2|51609|phatr1_ua_kg.chr_3000037	1588	7532	0.9931	579.366	2840	0.9987	208.573	1411	GO:0016769//transferase activity, transferring nitrogenous groups;GO:0048037//cofactor binding;GO:0016846//carbon-sulfur lyase activity	GO:0008652//cellular amino acid biosynthetic process	gi|219113123|ref|XP_002186145.1|/0/predicted protein [Phaeodactylum tricornutum CCAP 1055/1]	K00815	2.6.1.5,Tyrosine aminotransferase.	tyrosine transaminase activity,GO:0004838
jgi|Phatr2|43715|estExt_fgenesh1_pg.C_chr_20531	1264	7507	0.9193	725.458	4419	0.89	407.725	2803	-	-	gi|219112711|ref|XP_002178107.1|/4.00368e-108/predicted protein [Phaeodactylum tricornutum CCAP 1055/1]
jgi|Phatr2|23658|estExt_gwp_gw1.C_chr_260015	790	7414	0.9873	1146.35	41	0.9266	6.05267	7144	GO:0003824//catalytic activity;GO:0000166//nucleotide binding	-	gi|219129444|ref|XP_002184899.1|/3.58889e-118/flavodoxin [Phaeodactylum tricornutum CCAP 1055/1]	K03839		electron transport,GO:0006118		FMN binding,GO:0010181	oxidoreductase activity,GO:0016491
jgi|Phatr2|50604|estExt_fgenesh1_pg.C_chr_320020	2064	7401	0.999	438	6966	0.9976	393.608	15924	-	-	gi|219130868|ref|XP_002185576.1|/0/predicted protein [Phaeodactylum tricornutum CCAP 1055/1]
jgi|Phatr2|45297|estExt_fgenesh1_pg.C_chr_60335	1372	7282	0.9934	648.32	2266	0.9621	192.618	3415	-	-	gi|219117415|ref|XP_002179502.1|/0/predicted protein [Phaeodactylum tricornutum CCAP 1055/1]
jgi|Phatr2|43363|estExt_fgenesh1_pg.C_chr_20103	1278	7272	0.9867	695.05	14355	0.9898	1309.97	6621	GO:0003677//DNA binding;GO:0001071	GO:0006351//transcription, DNA-dependent	gi|219111665|ref|XP_002177584.1|/0/predicted protein [Phaeodactylum tricornutum CCAP 1055/1]			transcription factor activity,GO:0003700		nucleus,GO:0005634	regulation of transcription, DNA-dependent,GO:0006355	DNA binding,GO:0003677
jgi|Phatr2|44384|estExt_fgenesh1_pg.C_chr_40159	2262	7083	0.9996	382.488	8080	0.9987	416.59	3859	-	-	gi|219115405|ref|XP_002178498.1|/0/predicted protein [Phaeodactylum tricornutum CCAP 1055/1]
jgi|Phatr2|48652|estExt_fgenesh1_pg.C_chr_180193	3070	7051	0.9945	280.547	4226	0.5055	160.539	3067	-	-	gi|219125691|ref|XP_002183108.1|/0/predicted protein [Phaeodactylum tricornutum CCAP 1055/1]
jgi|Phatr2|49559|estExt_fgenesh1_pg.C_chr_230016	1593	7000	0.9466	536.754	1855	0.9353	135.806	11714	-	-	gi|219128167|ref|XP_002184290.1|/0/predicted protein [Phaeodactylum tricornutum CCAP 1055/1]
jgi|Phatr2|48226|estExt_fgenesh1_pg.C_chr_160232	2103	6997	0.9867	406.411	8162	0.9952	452.634	4082	-	-	gi|219124866|ref|XP_002182715.1|/0/predicted protein [Phaeodactylum tricornutum CCAP 1055/1]
jgi|Phatr2|19089|estExt_gwp_gw1.C_chr_40276	1312	6866	0.955	639.239	2282	0.9657	202.849	9834	GO:0008092//cytoskeletal protein binding	GO:0009987//cellular process	gi|219115621|ref|XP_002178606.1|/0/gelosin/severin like protein [Phaeodactylum tricornutum CCAP 1055/1]	K05768		actin binding,GO:0003779
jgi|Phatr2|44788|estExt_fgenesh1_pg.C_chr_50099	3094	6855	0.9997	270.633	48449	0.9997	1826.23	14787	GO:0015142//tricarboxylic acid transmembrane transporter activity	GO:0006842//tricarboxylic acid transport	gi|219115876|ref|XP_002178733.1|/0/predicted protein [Phaeodactylum tricornutum CCAP 1055/1]			arsenite transporter activity,GO:0015105		integral to membrane,GO:0016021
jgi|Phatr2|44987|estExt_fgenesh1_pg.C_chr_50360	811	6834	0.9988	1029.31	2165	0.9914	311.334	2136	-	-	gi|219116156|ref|XP_002178873.1|/2.89583e-102/predicted protein [Phaeodactylum tricornutum CCAP 1055/1]
jgi|Phatr2|48518|estExt_fgenesh1_pg.C_chr_180026	1659	6823	0.9813	502.368	5670	0.9662	398.59	7058	GO:0008324//cation transmembrane transporter activity	GO:0006812//cation transport	gi|219125783|ref|XP_002183152.1|/0/predicted protein [Phaeodactylum tricornutum CCAP 1055/1]			membrane,GO:0016020		metal ion transport,GO:0030001	metal ion transporter activity,GO:0046873
jgi|Phatr2|49617|estExt_fgenesh1_pg.C_chr_230085	1390	6767	0.9978	594.668	5855	0.9835	491.25	3861	-	-	gi|219128235|ref|XP_002184323.1|/0/predicted protein [Phaeodactylum tricornutum CCAP 1055/1]
jgi|Phatr2|35240|fgenesh1_pg.C_chr_7000161	2055	6729	0.9985	399.974	912	0.9966	51.7575	7117	GO:0048037//cofactor binding;GO:0003824//catalytic activity	GO:0032787//monocarboxylic acid metabolic process	gi|219117702|ref|XP_002179641.1|/0/predicted protein [Phaeodactylum tricornutum CCAP 1055/1]	K07515		catalytic activity,GO:0003824		metabolism,GO:0008152	fatty acid metabolism,GO:0006631	oxidoreductase activity,GO:0016491
jgi|Phatr2|50174|estExt_fgenesh1_pg.C_chr_270102	3786	6713	0.8666	216.585	7565	0.8207	233.034	8108	GO:0005488//binding;GO:0008168//methyltransferase activity	-	gi|219129820|ref|XP_002185078.1|/0/predicted protein [Phaeodactylum tricornutum CCAP 1055/1]			O-methyltransferase activity,GO:0008171
jgi|Phatr2|20331|estExt_gwp_gw1.C_chr_80227	1058	6712	0.9943	774.924	936	0.9896	103.176	15522	GO:0046872//metal ion binding	GO:0042548//regulation of photosynthesis, light reaction	gi|219119085|ref|XP_002180309.1|/8.73711e-143/oxygen-evolving enhancer protein 1 precursor [Phaeodactylum tricornutum CCAP 1055/1]	K02716		calcium ion binding,GO:0005509		oxygen evolving complex,GO:0009654	photosynthesis,GO:0015979	extrinsic to membrane,GO:0019898	photosystem II stabilization,GO:0042549
jgi|Phatr2|40174|fgenesh1_pg.C_chr_22000136	2694	6694	0.9948	303.516	10420	0.9874	451.087	5078	-	-	gi|219127790|ref|XP_002184111.1|/0/predicted protein [Phaeodactylum tricornutum CCAP 1055/1]
jgi|Phatr2|45147|estExt_fgenesh1_pg.C_chr_60138	3416	6666	0.9816	238.364	4212	0.9827	143.801	9938	GO:0005488//binding	-	gi|219117221|ref|XP_002179405.1|/0/ribonucleoprotein associated TUDOR protein [Phaeodactylum tricornutum CCAP 1055/1]			nucleic acid binding,GO:0003676
jgi|Phatr2|47279|estExt_fgenesh1_pg.C_chr_130058	1077	6656	0.9963	754.902	40269	0.9963	4360.59	6319	GO:0003677//DNA binding;GO:0001071;GO:0005515//protein binding	GO:0006351//transcription, DNA-dependent	gi|219122326|ref|XP_002181498.1|/1.52298e-142/predicted protein [Phaeodactylum tricornutum CCAP 1055/1]			DNA binding,GO:0003677		nucleus,GO:0005634	regulation of transcription, DNA-dependent,GO:0006355
jgi|Phatr2|44200|estExt_fgenesh1_pg.C_chr_30491	1989	6648	0.9462	408.272	12212	0.9663	716.048	5304	GO:0003677//DNA binding;GO:0001071	GO:0006351//transcription, DNA-dependent;GO:0050896//response to stimulus	gi|219113273|ref|XP_002186220.1|/0/heat shock factor, DNA-binding [Phaeodactylum tricornutum CCAP 1055/1]			transcription factor activity,GO:0003700		nucleus,GO:0005634	regulation of transcription, DNA-dependent,GO:0006355	DNA binding,GO:0003677
jgi|Phatr2|42467|estExt_fgenesh1_pg.C_chr_10065	2203	6637	0.9991	368.002	31486	0.9991	1666.84	13562	GO:0016740//transferase activity	GO:0009987//cellular process;GO:0008152//metabolic process	gi|219110549|ref|XP_002177026.1|/0/predicted protein [Phaeodactylum tricornutum CCAP 1055/1]			biosynthesis,GO:0009058
jgi|Phatr2|49200|estExt_fgenesh1_pg.C_chr_210081	1448	6625	0.9938	558.869	1231	0.9931	99.147	9516	-	-	gi|219127448|ref|XP_002183947.1|/0/predicted protein [Phaeodactylum tricornutum CCAP 1055/1]
jgi|Phatr2|49119|estExt_fgenesh1_pg.C_chr_200251	1475	6619	0.9986	548.142	394	0.981	31.1526	2535	-	-	gi|219126819|ref|XP_002183646.1|/0/predicted protein [Phaeodactylum tricornutum CCAP 1055/1]			catalytic activity,GO:0003824
jgi|Phatr2|20262|estExt_gwp_gw1.C_chr_80147	3662	6608	0.9276	220.417	27393	0.9285	872.392	8998	GO:0004674//protein serine/threonine kinase activity;GO:0032559//adenyl ribonucleotide binding	GO:0006464//protein modification process;GO:0000087//M phase of mitotic cell cycle	gi|219118579|ref|XP_002180059.1|/5.3065e-155/predicted protein [Phaeodactylum tricornutum CCAP 1055/1]		2.7.1.37,Protein kinase.	protein kinase activity,GO:0004672		ATP binding,GO:0005524	protein amino acid phosphorylation,GO:0006468	protein-tyrosine kinase activity,GO:0004713	protein serine/threonine kinase activity,GO:0004674	protein kinase CK2 activity,GO:0004682	cAMP-dependent protein kinase activity,GO:0004691	cAMP-dependent protein kinase complex,GO:0005952	protein kinase CK2 complex,GO:0005956	cAMP-dependent protein kinase regulator activity,GO:0008603	protein kinase CK2 regulator activity,GO:0008605
jgi|Phatr2|36981|fgenesh1_pg.C_chr_11000334	546	6587	0.9963	1473.63	8116	0.9982	1733.56	4254	-	GO:0050896//response to stimulus	gi|219121113|ref|XP_002185787.1|/1.34538e-86/heat shock protein Hsp20 [Phaeodactylum tricornutum CCAP 1055/1]	K13993
jgi|Phatr2|43852|estExt_fgenesh1_pg.C_chr_30089	1912	6576	0.9854	420.114	4924	0.9822	300.345	4200	-	-	gi|219112873|ref|XP_002186020.1|/0/predicted protein [Phaeodactylum tricornutum CCAP 1055/1]
jgi|Phatr2|46406|estExt_fgenesh1_pg.C_chr_100084	1481	6560	0.9811	541.056	3408	0.9791	268.37	6389	-	-	gi|219120463|ref|XP_002180969.1|/0/predicted protein [Phaeodactylum tricornutum CCAP 1055/1]
jgi|Phatr2|48882|estExt_fgenesh1_pg.C_chr_190216	1013	6546	0.8578	789.332	28	0.615	3.22358	4533	-	GO:0044237//cellular metabolic process	gi|219126264|ref|XP_002183381.1|/2.48202e-107/protein fucoxanthin chlorophyll a/c protein [Phaeodactylum tricornutum CCAP 1055/1]			photosynthesis light harvesting,GO:0009765		membrane,GO:0016020
jgi|Phatr2|46937|estExt_fgenesh1_pg.C_chr_110357	905	6528	0.9978	881.099	5267	0.9989	678.742	5476	-	-	gi|219121492|ref|XP_002185969.1|/1.16566e-158/predicted protein [Phaeodactylum tricornutum CCAP 1055/1]
jgi|Phatr2|48800|estExt_fgenesh1_pg.C_chr_190110	1792	6441	0.9994	439.044	5772	0.9994	375.646	5992	GO:0060089//molecular transducer activity;GO:0003677//DNA binding;GO:0001071	GO:0006351//transcription, DNA-dependent;GO:0023052//signaling	gi|219126164|ref|XP_002183333.1|/0/predicted protein [Phaeodactylum tricornutum CCAP 1055/1]			signal transducer activity,GO:0004871		signal transduction,GO:0007165	DNA binding,GO:0003677	nucleus,GO:0005634	regulation of transcription, DNA-dependent,GO:0006355
jgi|Phatr2|49580|estExt_fgenesh1_pg.C_chr_230041	1083	6436	0.9797	725.906	4687	0.9797	504.727	3122	-	-	gi|219128390|ref|XP_002184397.1|/8.42771e-141/predicted protein [Phaeodactylum tricornutum CCAP 1055/1]
jgi|Phatr2|46359|estExt_fgenesh1_pg.C_chr_100031	1318	6414	0.9825	594.438	5435	0.9719	480.922	3337	-	GO:0019725//cellular homeostasis	gi|219120410|ref|XP_002180944.1|/0/predicted protein [Phaeodactylum tricornutum CCAP 1055/1]			electron transporter activity,GO:0005489		electron transport,GO:0006118
jgi|Phatr2|49128|estExt_fgenesh1_pg.C_chr_200262	2149	6290	0.9944	357.526	14311	0.9949	776.647	7286	-	-	gi|219126833|ref|XP_002183653.1|/0/predicted protein [Phaeodactylum tricornutum CCAP 1055/1]
jgi|Phatr2|55057|estExt_Phatr1_ua_kg.C_chr_220024	605	6287	0.8959	1269.35	516	0.8909	99.4683	9578	-	GO:0006091//generation of precursor metabolites and energy	gi|219127825|ref|XP_002184128.1|/3.90941e-27/photosystem II subunit [Phaeodactylum tricornutum CCAP 1055/1]	K02714
jgi|Phatr2|33512|fgenesh1_pg.C_chr_3000431	2667	6242	0.9989	285.887	2771	0.9959	121.172	3266	-	-	gi|219113777|ref|XP_002186472.1|/0/predicted protein [Phaeodactylum tricornutum CCAP 1055/1]
jgi|Phatr2|22713|estExt_gwp_gw1.C_chr_190068	869	6239	0.9609	876.977	2973	0.9701	398.993	4601	GO:0032561//guanyl ribonucleotide binding;GO:0003824//catalytic activity	GO:0035556//intracellular signal transduction;GO:0006810//transport	gi|219126122|ref|XP_002183313.1|/2.93227e-111/predicted protein [Phaeodactylum tricornutum CCAP 1055/1]	K07874		GTP binding,GO:0005525		small GTPase mediated signal transduction,GO:0007264	intracellular protein transport,GO:0006886	two-component signal transduction system (phosphorelay),GO:0000160	DNA binding,GO:0003677	regulation of transcription, DNA-dependent,GO:0006355	protein transport,GO:0015031
jgi|Phatr2|50133|estExt_fgenesh1_pg.C_chr_270054	2278	6230	0.9974	334.062	22496	0.9978	1151.71	8512	-	-	gi|219129781|ref|XP_002185059.1|/0/predicted protein [Phaeodactylum tricornutum CCAP 1055/1]			metabolism,GO:0008152		transaminase activity,GO:0008483
jgi|Phatr2|44441|estExt_fgenesh1_pg.C_chr_40231	13503	6220	0.9061	56.2669	2992	0.9767	25.8417	3023	GO:0005488//binding;GO:0003824//catalytic activity	GO:0009987//cellular process;GO:0050896//response to stimulus	gi|219114915|ref|XP_002178253.1|/0/predicted protein [Phaeodactylum tricornutum CCAP 1055/1]
jgi|Phatr2|44551|estExt_fgenesh1_pg.C_chr_40365	11718	6194	0.9978	64.567	2963	0.9862	29.4896	6442	-	GO:0033036	gi|219115599|ref|XP_002178595.1|/0/predicted protein [Phaeodactylum tricornutum CCAP 1055/1]
jgi|Phatr2|49618|estExt_fgenesh1_pg.C_chr_230086	3107	6182	0.9994	243.042	1987	0.9949	74.5842	5738	-	-	gi|219128442|ref|XP_002184422.1|/0/predicted protein [Phaeodactylum tricornutum CCAP 1055/1]
jgi|Phatr2|50055|estExt_fgenesh1_pg.C_chr_260095	1820	6137	0.9687	411.887	24335	0.9967	1559.37	7098	-	-	gi|219129514|ref|XP_002184932.1|/0/predicted protein [Phaeodactylum tricornutum CCAP 1055/1]
jgi|Phatr2|44809|estExt_fgenesh1_pg.C_chr_50127	3435	6055	0.9208	215.318	1187	0.9159	40.3008	3203	-	-	gi|219116354|ref|XP_002178972.1|/0/predicted protein [Phaeodactylum tricornutum CCAP 1055/1]
jgi|Phatr2|49657|estExt_fgenesh1_pg.C_chr_230132	2969	6050	0.9872	248.908	12429	0.9987	488.221	6156	-	-	gi|219128486|ref|XP_002184443.1|/0/predicted protein [Phaeodactylum tricornutum CCAP 1055/1]
jgi|Phatr2|232|gw1.2.22.1	2958	6028	0.9993	248.925	961	0.9929	37.8892	5145	GO:0004175//endopeptidase activity;GO:0046914//transition metal ion binding	GO:0006508//proteolysis;GO:0010038//response to metal ion	gi|219111789|ref|XP_002177646.1|/0/predicted protein [Phaeodactylum tricornutum CCAP 1055/1]	K06972		metalloendopeptidase activity,GO:0004222		proteolysis and peptidolysis,GO:0006508
jgi|Phatr2|25217|estExt_Genewise1.C_chr_20104	2093	6026	0.9947	351.684	49656	0.9957	2766.9	9125	GO:0017111//nucleoside-triphosphatase activity;GO:0032559//adenyl ribonucleotide binding	GO:0009207	gi|219112315|ref|XP_002177909.1|/0/predicted protein [Phaeodactylum tricornutum CCAP 1055/1]			ATP binding,GO:0005524		ATPase activity,GO:0016887	nucleotide binding,GO:0000166	nucleoside-triphosphatase activity,GO:0017111
jgi|Phatr2|47847|estExt_fgenesh1_pg.C_chr_150088	2138	6017	0.9995	343.768	11382	0.9995	620.871	7082	-	-	gi|219123751|ref|XP_002182182.1|/0/predicted protein [Phaeodactylum tricornutum CCAP 1055/1]
jgi|Phatr2|44428|estExt_fgenesh1_pg.C_chr_40213	907	5959	0.6935	802.526	13999	0.8004	1800.03	4218	-	-	gi|219114891|ref|XP_002178241.1|/1.64319e-144/predicted protein [Phaeodactylum tricornutum CCAP 1055/1]
jgi|Phatr2|49297|estExt_fgenesh1_pg.C_chr_210200	1366	5941	0.9993	531.254	1663	0.9751	141.981	7141	-	-	gi|219127573|ref|XP_002184007.1|/0/predicted protein [Phaeodactylum tricornutum CCAP 1055/1]
jgi|Phatr2|50489|estExt_fgenesh1_pg.C_chr_300067	2791	5925	0.9574	259.311	4367	0.9387	182.479	3490	GO:0004672//protein kinase activity;GO:0032559//adenyl ribonucleotide binding	GO:0006464//protein modification process	gi|219130492|ref|XP_002185398.1|/0/predicted protein [Phaeodactylum tricornutum CCAP 1055/1]		2.7.1.37,Protein kinase.	protein kinase activity,GO:0004672		ATP binding,GO:0005524	protein amino acid phosphorylation,GO:0006468	protein-tyrosine kinase activity,GO:0004713	protein serine/threonine kinase activity,GO:0004674	protein kinase CK2 activity,GO:0004682	cAMP-dependent protein kinase activity,GO:0004691	cAMP-dependent protein kinase complex,GO:0005952	protein kinase CK2 complex,GO:0005956	cAMP-dependent protein kinase regulator activity,GO:0008603	protein kinase CK2 regulator activity,GO:0008605
jgi|Phatr2|44281|estExt_fgenesh1_pg.C_chr_40039	921	5898	0.987	782.237	10706	0.9935	1355.68	5386	-	-	gi|219114741|ref|XP_002178166.1|/2.8648e-144/predicted protein [Phaeodactylum tricornutum CCAP 1055/1]
jgi|Phatr2|33664|fgenesh1_pg.C_chr_4000019	714	5869	0.986	1004.06	512	0.9972	83.63	6313	-	-	gi|219115249|ref|XP_002178420.1|/9.68208e-133/predicted protein [Phaeodactylum tricornutum CCAP 1055/1]
jgi|Phatr2|45054|estExt_fgenesh1_pg.C_chr_60032	1616	5843	0.9722	441.66	14776	0.9734	1066.36	5294	GO:0003824//catalytic activity	-	gi|219116675|ref|XP_002179132.1|/0/predicted protein [Phaeodactylum tricornutum CCAP 1055/1]			DNA binding,GO:0003677		nucleus,GO:0005634	electron transporter activity,GO:0005489	iron ion binding,GO:0005506	electron transport,GO:0006118
jgi|Phatr2|54726|estExt_Phatr1_ua_kg.C_chr_130020	2018	5786	0.9871	350.228	1083	0.9713	62.5889	2764	GO:0017111//nucleoside-triphosphatase activity;GO:0032561//guanyl ribonucleotide binding	GO:0009207	gi|219122761|ref|XP_002181708.1|/0/anti-viral guanylate-binding protein [Phaeodactylum tricornutum CCAP 1055/1]
jgi|Phatr2|16375|e_gw1.25.80.1	798	5777	0.9987	884.286	1633	0.9987	238.657	3915	GO:0016646//oxidoreductase activity, acting on the CH-NH group of donors, NAD or NADP as acceptor	GO:0006560//proline metabolic process;GO:0006970//response to osmotic stress	gi|219129043|ref|XP_002184708.1|/6.89343e-149/pyrroline-5-carboxylate reductase [Phaeodactylum tricornutum CCAP 1055/1]		1.5.1.2,Pyrroline-5-carboxylate reductase.	pyrroline-5-carboxylate reductase activity,GO:0004735		proline biosynthesis,GO:0006561	structural constituent of ribosome,GO:0003735	intracellular,GO:0005622	ribosome,GO:0005840	protein biosynthesis,GO:0006412
jgi|Phatr2|55230|estExt_Phatr1_ua_kg.C_chr_330004	2297	5758	0.9996	306.199	64494	0.9996	3274.53	11728	GO:0005515//protein binding;GO:0017111//nucleoside-triphosphatase activity;GO:0032559//adenyl ribonucleotide binding	GO:0031647//regulation of protein stability;GO:0048827//phyllome development;GO:0051592//response to calcium ion;GO:0009791//post-embryonic development;GO:0044267//cellular protein metabolic process;GO:0042742//defense response to bacterium;GO:0009207;GO:0006970//response to osmotic stress;GO:0009408//response to heat	gi|219130936|ref|XP_002185608.1|/0/predicted protein [Phaeodactylum tricornutum CCAP 1055/1]	K04079	3.6.4.9,Chaperonin ATPase.	chaperonin ATPase activity,GO:0003763
jgi|Phatr2|49510|estExt_fgenesh1_pg.C_chr_220192	1236	5757	0.9951	568.946	191	0.9531	18.0221	1678	-	-	gi|219128090|ref|XP_002184255.1|/6.78901e-137/predicted protein [Phaeodactylum tricornutum CCAP 1055/1]
jgi|Phatr2|43268|estExt_fgenesh1_pg.C_chr_11041	3453	5737	0.9621	202.946	1649	0.9534	55.6948	2092	-	-	gi|219111557|ref|XP_002177530.1|/0/predicted protein [Phaeodactylum tricornutum CCAP 1055/1]
jgi|Phatr2|48527|estExt_fgenesh1_pg.C_chr_180037	792	5720	0.9937	882.194	20	0.6944	2.94507	686	-	-	gi|219125795|ref|XP_002183158.1|/1.16524e-132/predicted protein [Phaeodactylum tricornutum CCAP 1055/1]
jgi|Phatr2|51797|phatr1_ua_kg.chr_6000021	1159	5701	0.5358	600.843	441	0.3443	44.3757	6930	-	-	gi|219117241|ref|XP_002179415.1|/0/frustulin 3 [Phaeodactylum tricornutum CCAP 1055/1]
jgi|Phatr2|49894|estExt_fgenesh1_pg.C_chr_250083	1327	5667	0.9548	521.645	19072	0.8033	1676.16	11302	GO:0003824//catalytic activity	GO:0009987//cellular process	gi|219128973|ref|XP_002184674.1|/2.30537e-162/predicted protein [Phaeodactylum tricornutum CCAP 1055/1]			regulation of cell cycle,GO:0000074		nucleus,GO:0005634
jgi|Phatr2|15555|e_gw1.20.3.1	5121	5661	0.9984	135.03	2337	0.9971	53.2224	4597	GO:0034062//RNA polymerase activity;GO:0003676//nucleic acid binding	GO:0006351//transcription, DNA-dependent	gi|219127092|ref|XP_002183777.1|/0/predicted protein [Phaeodactylum tricornutum CCAP 1055/1]	K03006	2.7.7.6,DNA-directed RNA polymerase.	DNA binding,GO:0003677		DNA-directed RNA polymerase II, core complex,GO:0005665	transcription from RNA polymerase II promoter,GO:0006366	DNA-directed RNA polymerase activity,GO:0003899	nucleus,GO:0005634	transcription,GO:0006350	hydroxymethylglutaryl-CoA reductase (NADPH) activity,GO:0004420	biosynthesis,GO:0009058	DNA-directed RNA polymerase I activity,GO:0003900	DNA-directed RNA polymerase II activity,GO:0003901	DNA-directed RNA polymerase III activity,GO:0003902
jgi|Phatr2|43175|estExt_fgenesh1_pg.C_chr_10933	899	5658	0.9978	768.77	1728	0.9733	224.168	4113	-	-	gi|219110371|ref|XP_002176937.1|/4.61779e-91/predicted protein [Phaeodactylum tricornutum CCAP 1055/1]
jgi|Phatr2|25932|estExt_Genewise1.C_chr_30440	1601	5652	0.9906	431.225	1330	0.9875	96.8836	3869	GO:0003995//acyl-CoA dehydrogenase activity;GO:0050662//coenzyme binding	GO:0008152//metabolic process	gi|219113303|ref|XP_002186235.1|/0/short chain acyl-coenzyme A dehydrogenase [Phaeodactylum tricornutum CCAP 1055/1]	K00248	1.3.99.-,With other acceptors.	acyl-CoA dehydrogenase activity,GO:0003995		electron transport,GO:0006118	oxidoreductase activity,GO:0016491	short-branched-chain-acyl-CoA dehydrogenase activity,GO:0016937	very-long-chain-acyl-CoA dehydrogenase activity,GO:0017099	acyl-CoA reductase activity,GO:0019109
jgi|Phatr2|54319|estExt_Phatr1_ua_kg.C_chr_50034	2015	5609	0.996	340.019	1071	0.999	61.9876	8148	GO:0004175//endopeptidase activity	GO:0019538//protein metabolic process	gi|219116468|ref|XP_002179029.1|/0/predicted protein [Phaeodactylum tricornutum CCAP 1055/1]		3.4.21.-,Serine endopeptidases.	serine-type endopeptidase activity,GO:0004252		subtilase activity,GO:0004289	pancreatic elastase activity,GO:0008132	plasminogen activator activity,GO:0008243	serine-type signal peptidase activity,GO:0008991	proprotein convertase activity,GO:0016808
jgi|Phatr2|47856|estExt_fgenesh1_pg.C_chr_150102	1718	5595	0.9878	397.805	11260	0.9977	764.373	5539	-	-	gi|219123763|ref|XP_002182188.1|/0/predicted protein [Phaeodactylum tricornutum CCAP 1055/1]
jgi|Phatr2|9476|e_gw1.1.297.1	1026	5567	0.999	662.776	3658	0.999	415.802	1212	GO:0016903//oxidoreductase activity, acting on the aldehyde or oxo group of donors	-	gi|219111269|ref|XP_002177386.1|/0/predicted protein [Phaeodactylum tricornutum CCAP 1055/1]	K00166	1.2.4.4,3-methyl-2-oxobutanoate dehydrogenase (lipoamide).	metabolism,GO:0008152		oxidoreductase activity, acting on the aldehyde or oxo group of donors, disulfide as acceptor,GO:0016624	3-methyl-2-oxobutanoate dehydrogenase (2-methylpropanoyl-transferring) activity,GO:0003863	3-methyl-2-oxobutanoate dehydrogenase (lipoamide) complex,GO:0017086
jgi|Phatr2|52367|phatr1_ua_kg.chr_16000037	2264	5564	0.9673	300.195	1033	0.9448	53.2126	5797	GO:0043169//cation binding;GO:0042625//ATPase activity, coupled to transmembrane movement of ions;GO:0008324//cation transmembrane transporter activity;GO:0032559//adenyl ribonucleotide binding	GO:0009206;GO:0006812//cation transport	gi|219124824|ref|XP_002182695.1|/0/P1B, P type ATPase [Phaeodactylum tricornutum CCAP 1055/1]	K01534
jgi|Phatr2|16962|e_gw1.30.66.1	630	5553	0.9984	1076.66	2370	0.9952	438.731	7775	-	GO:0008152//metabolic process	gi|219130463|ref|XP_002185384.1|/2.0212e-117/predicted protein [Phaeodactylum tricornutum CCAP 1055/1]
jgi|Phatr2|45889|estExt_fgenesh1_pg.C_chr_80234	8946	5511	0.9978	75.2479	2380	0.97	31.0269	6909	-	GO:0015031//protein transport	gi|219118997|ref|XP_002180265.1|/0/predicted protein [Phaeodactylum tricornutum CCAP 1055/1]		3.2.1.3,Glucan 1,4-alpha-glucosidase.	glucan 1,4-alpha-glucosidase activity,GO:0004339
jgi|Phatr2|45070|estExt_fgenesh1_pg.C_chr_60049	2157	5496	0.9986	311.236	12238	0.9991	661.684	4852	-	-	gi|219117135|ref|XP_002179362.1|/0/predicted protein [Phaeodactylum tricornutum CCAP 1055/1]
jgi|Phatr2|51830|phatr1_ua_kg.chr_6000054	2160	5467	0.9986	309.164	5373	0.9986	290.104	5363	GO:0019842//vitamin binding;GO:0016866//intramolecular transferase activity;GO:0043169//cation binding	-	gi|219117419|ref|XP_002179504.1|/0/methylmalonyl-coa mutase [Phaeodactylum tricornutum CCAP 1055/1]	K01847	5.4.99.2,Methylmalonyl-CoA mutase.	methylmalonyl-CoA mutase activity,GO:0004494
jgi|Phatr2|47674|estExt_fgenesh1_pg.C_chr_140189	1372	5427	0.9862	483.169	12	0.3375	1.02004	2145	-	-	gi|219123529|ref|XP_002182075.1|/0/iron starvation induced protein [Phaeodactylum tricornutum CCAP 1055/1]
jgi|Phatr2|36043|fgenesh1_pg.C_chr_9000158	11734	5422	0.9997	56.4425	4745	0.9991	47.1607	6131	-	-	gi|219119760|ref|XP_002180633.1|/0/predicted protein [Phaeodactylum tricornutum CCAP 1055/1]			ubiquitin-protein ligase activity,GO:0004842		cytoplasm,GO:0005737	ubiquitin cycle,GO:0006512	mRNA transport,GO:0051028
jgi|Phatr2|47434|estExt_fgenesh1_pg.C_chr_130259	1375	5410	0.9724	480.604	1790	0.9789	151.824	11719	-	-	gi|219122532|ref|XP_002181597.1|/0/predicted protein [Phaeodactylum tricornutum CCAP 1055/1]
jgi|Phatr2|43183|estExt_fgenesh1_pg.C_chr_10945	1816	5396	0.9945	362.952	2750	0.9972	176.607	2684	GO:0016765//transferase activity, transferring alkyl or aryl (other than methyl) groups;GO:0032559//adenyl ribonucleotide binding	GO:0006399//tRNA metabolic process	gi|219111461|ref|XP_002177482.1|/0/predicted protein [Phaeodactylum tricornutum CCAP 1055/1]	K00791	2.5.1.8,tRNA isopentenyltransferase.	tRNA isopentenyltransferase activity,GO:0004811		ATP binding,GO:0005524	tRNA processing,GO:0008033
jgi|Phatr2|49717|estExt_fgenesh1_pg.C_chr_240013	2276	5371	0.9996	288.254	10562	0.9996	541.208	4632	GO:0046914//transition metal ion binding;GO:0003824//catalytic activity	GO:0008152//metabolic process	gi|219128730|ref|XP_002184559.1|/0/predicted protein [Phaeodactylum tricornutum CCAP 1055/1]			zinc ion binding,GO:0008270		oxidoreductase activity,GO:0016491
jgi|Phatr2|46009|estExt_fgenesh1_pg.C_chr_80395	1755	5356	0.9983	372.783	1993	0.9977	132.44	1864	GO:0046872//metal ion binding	-	gi|219118765|ref|XP_002180149.1|/1.52758e-167/predicted protein [Phaeodactylum tricornutum CCAP 1055/1]			calcium ion binding,GO:0005509
jgi|Phatr2|47757|estExt_fgenesh1_pg.C_chr_140288	801	5334	0.9888	813.418	7166	0.9913	1043.36	3173	-	-	gi|219123631|ref|XP_002182126.1|/1.46089e-90/predicted protein [Phaeodactylum tricornutum CCAP 1055/1]
jgi|Phatr2|54246|estExt_Phatr1_ua_kg.C_chr_40032	2194	5333	0.9995	296.912	10569	0.9995	561.807	8323	GO:0016628//oxidoreductase activity, acting on the CH-CH group of donors, NAD or NADP as acceptor;GO:0032559//adenyl ribonucleotide binding	GO:0050896//response to stimulus;GO:0008152//metabolic process	gi|219115543|ref|XP_002178567.1|/0/ER luminal binding protein precursor [Phaeodactylum tricornutum CCAP 1055/1]	K09490
jgi|Phatr2|18572|estExt_gwp_gw1.C_chr_30179	2581	5322	0.9934	251.872	14795	0.9934	668.524	6569	GO:0005506//iron ion binding;GO:0004601//peroxidase activity	GO:0008152//metabolic process;GO:0006950//response to stress	gi|219113013|ref|XP_002186090.1|/0/catalase-peroxidase [Phaeodactylum tricornutum CCAP 1055/1]		1.11.1.11,L-ascorbate peroxidase.	catalase activity,GO:0004096		peroxidase activity,GO:0004601	electron transport,GO:0006118	response to oxidative stress,GO:0006979	L-ascorbate peroxidase activity,GO:0016688
jgi|Phatr2|46529|estExt_fgenesh1_pg.C_chr_100235	755	5288	0.9987	855.535	320	0.9974	49.4303	12928	-	-	gi|219120251|ref|XP_002180868.1|/3.48435e-59/predicted protein [Phaeodactylum tricornutum CCAP 1055/1]
jgi|Phatr2|43797|estExt_fgenesh1_pg.C_chr_30016	788	5248	0.9454	813.506	15311	0.948	2266.04	3518	-	-	gi|219112809|ref|XP_002185988.1|/1.32093e-112/predicted protein [Phaeodactylum tricornutum CCAP 1055/1]
jgi|Phatr2|44000|estExt_fgenesh1_pg.C_chr_30262	846	5225	0.9988	754.413	3246	0.9976	447.475	2572	-	-	gi|219113039|ref|XP_002186103.1|/3.64837e-111/predicted protein [Phaeodactylum tricornutum CCAP 1055/1]
jgi|Phatr2|15968|e_gw1.22.5.1	4161	5214	0.9998	153.062	1741	0.999	48.7968	4315	GO:0016726//oxidoreductase activity, acting on CH or CH2 groups, NAD or NADP as acceptor;GO:0046914//transition metal ion binding;GO:0051536//iron-sulfur cluster binding;GO:0050662//coenzyme binding	GO:0006144//purine base metabolic process;GO:0006979//response to oxidative stress;GO:0006801//superoxide metabolic process	gi|219127857|ref|XP_002184143.1|/0/predicted protein [Phaeodactylum tricornutum CCAP 1055/1]	K00106		electron transport,GO:0006118		oxidoreductase activity,GO:0016491	electron transporter activity,GO:0005489	iron ion binding,GO:0005506
jgi|Phatr2|13587|e_gw1.12.77.1	1359	5213	0.9985	468.556	5146	0.9919	441.612	4188	-	-	gi|219121881|ref|XP_002181286.1|/0/predicted protein [Phaeodactylum tricornutum CCAP 1055/1]
jgi|Phatr2|25|gw1.1.3.1	4767	5158	0.995	132.169	2448	0.996	59.8903	3987	GO:0032559//adenyl ribonucleotide binding;GO:0042623//ATPase activity, coupled	-	gi|219111171|ref|XP_002177337.1|/0/predicted protein [Phaeodactylum tricornutum CCAP 1055/1]		3.6.1.-,In phosphorous-containing anhydrides.	ATP binding,GO:0005524		ATP-dependent helicase activity,GO:0008026	nucleic acid binding,GO:0003676	helicase activity,GO:0004386	nucleotide binding,GO:0000166	nucleoside-triphosphatase activity,GO:0017111	diacylglycerol pyrophosphate phosphatase activity,GO:0000810	thiamin-pyrophosphatase activity,GO:0004787	DNA helicase IV activity,GO:0008722	UDP-2,3-diacylglucosamine hydrolase activity,GO:0008758	bis(5'-nucleosyl)-tetraphosphatase activity,GO:0008796	dATP pyrophosphohydrolase activity,GO:0008828	pyrophosphatase activity,GO:0016462	hydrolase activity, acting on acid anhydrides, in phosphorus-containing anhydrides,GO:0016818	dihydroneopterin monophosphate phosphatase activity,GO:0019176	dihydroneopterin triphosphate pyrophosphohydrolase activity,GO:0019177
jgi|Phatr2|44202|estExt_fgenesh1_pg.C_chr_30494	559	5109	0.9893	1116.39	722	0.9857	150.631	6744	-	-	gi|219113277|ref|XP_002186222.1|/1.25957e-50/predicted protein [Phaeodactylum tricornutum CCAP 1055/1]
jgi|Phatr2|49414|estExt_fgenesh1_pg.C_chr_220077	2441	5093	0.9934	254.858	4046	0.993	193.307	4244	-	-	gi|219127979|ref|XP_002184202.1|/0/predicted protein [Phaeodactylum tricornutum CCAP 1055/1]
jgi|Phatr2|38760|fgenesh1_pg.C_chr_17000052	957	5052	0.9958	644.829	14129	0.9979	1721.83	4653	-	-	gi|219125002|ref|XP_002182779.1|/2.74757e-177/predicted protein [Phaeodactylum tricornutum CCAP 1055/1]
jgi|Phatr2|48054|estExt_fgenesh1_pg.C_chr_160019	1674	5026	0.9976	366.742	2021	0.9976	140.799	6098	-	-	gi|219124634|ref|XP_002182604.1|/0/frustulin 2 [Phaeodactylum tricornutum CCAP 1055/1]		6.3.2.-,Acid--D-amino-acid ligases (peptide synthases).	UDP-N-acetylmuramoylalanyl-D-glutamyl-2,6-diaminopimelate-D-alanyl-D-alanine ligase activity,GO:0008766		acid-amino acid ligase activity,GO:0016881	ribosomal S6-glutamic acid ligase activity,GO:0018169
jgi|Phatr2|4936|gw1.2.300.1	768	5006	0.9974	796.201	1463	0.9961	222.164	3049	GO:0004175//endopeptidase activity	GO:0019538//protein metabolic process	gi|219111781|ref|XP_002177642.1|/2.69918e-147/predicted protein [Phaeodactylum tricornutum CCAP 1055/1]	K08568	3.4.18.1,Cysteine-type carboxypeptidase.	cysteine-type endopeptidase activity,GO:0004197		proteolysis and peptidolysis,GO:0006508	cysteine-type peptidase activity,GO:0008234
jgi|Phatr2|9046|e_gw1.1.827.1	492	4996	0.9939	1240.37	1048	0.878	248.42	6467	GO:0051536//iron-sulfur cluster binding;GO:0003824//catalytic activity	GO:0008152//metabolic process	gi|219109939|ref|XP_002176722.1|/2.81726e-92/predicted protein [Phaeodactylum tricornutum CCAP 1055/1]			electron transport,GO:0006118		oxidoreductase activity,GO:0016491
jgi|Phatr2|48084|estExt_fgenesh1_pg.C_chr_160053	1921	4987	0.9948	317.106	3307	0.9938	200.769	5048	-	GO:0009987//cellular process;GO:0015031//protein transport	gi|219124674|ref|XP_002182623.1|/0/predicted protein [Phaeodactylum tricornutum CCAP 1055/1]			proteolysis and peptidolysis,GO:0006508		peptidase activity,GO:0008233
jgi|Phatr2|49268|estExt_fgenesh1_pg.C_chr_210168	2298	4981	0.9987	264.764	2660	0.997	134.996	3137	-	-	gi|219127546|ref|XP_002183994.1|/0/predicted protein [Phaeodactylum tricornutum CCAP 1055/1]			membrane,GO:0016020		metabolism,GO:0008152	oxidoreductase activity,GO:0016491
jgi|Phatr2|49236|estExt_fgenesh1_pg.C_chr_210127	1269	4974	0.985	478.781	2352	0.9858	216.155	8853	-	-	gi|219127254|ref|XP_002183854.1|/0/predicted protein [Phaeodactylum tricornutum CCAP 1055/1]
jgi|Phatr2|47020|estExt_fgenesh1_pg.C_chr_120088	940	4950	0.8926	643.236	51293	0.8936	6363.86	9299	-	-	gi|292630737|sp|B7G267.1|DRE2_PHATC/1.28669e-155/RecName: Full=Anamorsin homolog; AltName: Full=Fe-S cluster assembly protein DRE2 homolog
jgi|Phatr2|44398|estExt_fgenesh1_pg.C_chr_40174	2527	4944	0.9339	238.983	18529	0.9086	855.139	6198	-	-	gi|219115423|ref|XP_002178507.1|/0/predicted protein [Phaeodactylum tricornutum CCAP 1055/1]			ATP binding,GO:0005524		ATPase activity,GO:0016887
jgi|Phatr2|54778|estExt_Phatr1_ua_kg.C_chr_140028	3519	4885	0.9974	169.566	10139	0.9983	336.021	7070	GO:0046873//metal ion transmembrane transporter activity;GO:0019829//cation-transporting ATPase activity;GO:0005515//protein binding;GO:0032559//adenyl ribonucleotide binding	GO:0009206;GO:0006816//calcium ion transport	gi|219123520|ref|XP_002182071.1|/0/P2B, P type ATPase [Phaeodactylum tricornutum CCAP 1055/1]	K05850	3.6.3.8,Calcium-transporting ATPase.	calcium-transporting ATPase activity,GO:0005388
jgi|Phatr2|44302|estExt_fgenesh1_pg.C_chr_40062	1861	4819	0.985	316.303	2135	0.943	133.796	3723	-	-	gi|219114763|ref|XP_002178177.1|/0/predicted protein [Phaeodactylum tricornutum CCAP 1055/1]
jgi|Phatr2|54019|estExt_Phatr1_ua_kg.C_chr_10109	2088	4819	0.9971	281.916	117652	0.9971	6571.42	13080	GO:0016628//oxidoreductase activity, acting on the CH-CH group of donors, NAD or NADP as acceptor;GO:0032559//adenyl ribonucleotide binding	GO:0008152//metabolic process;GO:0050896//response to stimulus	gi|219111199|ref|XP_002177351.1|/0/protein heat shock protein Hsp70 [Phaeodactylum tricornutum CCAP 1055/1]	K03283
jgi|Phatr2|49505|estExt_fgenesh1_pg.C_chr_220186	1688	4804	0.9342	347.635	523	0.984	36.1343	1649	GO:0048037//cofactor binding;GO:0016829//lyase activity	GO:0006520//cellular amino acid metabolic process	gi|219128086|ref|XP_002184253.1|/0/predicted protein [Phaeodactylum tricornutum CCAP 1055/1]		4.1.99.1,Tryptophanase.	aromatic amino acid family metabolism,GO:0009072		carbon-carbon lyase activity,GO:0016830	tryptophanase activity,GO:0009034
jgi|Phatr2|46747|estExt_fgenesh1_pg.C_chr_110133	1344	4766	0.9978	433.16	283	0.9732	24.5571	864	GO:0016741//transferase activity, transferring one-carbon groups	GO:0006730//one-carbon metabolic process	gi|219120913|ref|XP_002185688.1|/0/predicted protein [Phaeodactylum tricornutum CCAP 1055/1]			S-adenosylmethionine-dependent methyltransferase activity,GO:0008757		methyltransferase activity,GO:0008168
jgi|Phatr2|54378|estExt_Phatr1_ua_kg.C_chr_60046	4695	4752	0.9974	123.633	1458	0.9949	36.217	4727	GO:0003824//catalytic activity	GO:0008152//metabolic process	gi|219116961|ref|XP_002179275.1|/0/glyceraldehyde-3-phosphate dehydrogenase [Phaeodactylum tricornutum CCAP 1055/1]		1.2.1.9,Glyceraldehyde-3-phosphate dehydrogenase (NADP+).	glyceraldehyde-3-phosphate dehydrogenase (NADP+) activity,GO:0008886		glyceraldehyde-3-phosphate dehydrogenase activity,GO:0008943
jgi|Phatr2|45797|estExt_fgenesh1_pg.C_chr_80115	2053	4746	0.9747	282.379	2221	0.9932	126.168	5542	-	-	gi|219118891|ref|XP_002180212.1|/0/predicted protein [Phaeodactylum tricornutum CCAP 1055/1]
jgi|Phatr2|43423|estExt_fgenesh1_pg.C_chr_20171	5714	4737	0.9944	101.264	2044	0.9891	41.7187	3815	-	-	gi|219112355|ref|XP_002177929.1|/0/predicted protein [Phaeodactylum tricornutum CCAP 1055/1]
jgi|Phatr2|49759|estExt_fgenesh1_pg.C_chr_240064	2031	4713	0.9641	283.453	396	0.9193	22.7392	6368	-	-	gi|219128611|ref|XP_002184502.1|/0/predicted protein [Phaeodactylum tricornutum CCAP 1055/1]
jgi|Phatr2|44901|estExt_fgenesh1_pg.C_chr_50245	6046	4710	0.9845	95.1581	2073	0.9646	39.9872	5557	GO:0003676//nucleic acid binding;GO:0046914//transition metal ion binding	-	gi|219116464|ref|XP_002179027.1|/0/predicted protein [Phaeodactylum tricornutum CCAP 1055/1]			DNA binding,GO:0003677		regulation of transcription, DNA-dependent,GO:0006355
jgi|Phatr2|46718|estExt_fgenesh1_pg.C_chr_110100	684	4703	0.9985	839.87	523	0.981	89.1735	2610	-	-	gi|219121250|ref|XP_002185852.1|/2.38831e-101/predicted protein [Phaeodactylum tricornutum CCAP 1055/1]
jgi|Phatr2|45061|estExt_fgenesh1_pg.C_chr_60039	1060	4693	0.9991	540.801	3856	0.9991	424.25	1130	-	-	gi|219116683|ref|XP_002179136.1|/9.16543e-108/predicted protein [Phaeodactylum tricornutum CCAP 1055/1]
jgi|Phatr2|43771|estExt_fgenesh1_pg.C_chr_20602	1328	4643	0.9992	427.065	25065	0.9992	2201.2	5166	-	-	gi|219112779|ref|XP_002178141.1|/0/predicted protein [Phaeodactylum tricornutum CCAP 1055/1]
jgi|Phatr2|49926|estExt_fgenesh1_pg.C_chr_250124	2005	4602	0.999	280.366	68	0.7232	3.95535	563	-	-	gi|219129190|ref|XP_002184778.1|/0/predicted protein [Phaeodactylum tricornutum CCAP 1055/1]
jgi|Phatr2|8860|e_gw1.1.101.1	1734	4599	0.9885	323.972	9128	0.9867	613.927	4487	GO:0008374//O-acyltransferase activity	GO:0044238//primary metabolic process	gi|219111477|ref|XP_002177490.1|/0/predicted protein [Phaeodactylum tricornutum CCAP 1055/1]	K00679		phosphatidylcholine-sterol O-acyltransferase activity,GO:0004607		lipid metabolism,GO:0006629	phospholipid:diacylglycerol acyltransferase activity,GO:0046027
jgi|Phatr2|44445|estExt_fgenesh1_pg.C_chr_40236	3639	4593	0.9797	154.173	2062	0.9684	66.0841	2064	GO:0004672//protein kinase activity;GO:0032559//adenyl ribonucleotide binding	GO:0006464//protein modification process	gi|219114921|ref|XP_002178256.1|/0/predicted protein [Phaeodactylum tricornutum CCAP 1055/1]	K08860	2.7.1.-,Phosphotransferases with an alcohol group as acceptor.	protein kinase activity,GO:0004672		ATP binding,GO:0005524	protein amino acid phosphorylation,GO:0006468	protein-tyrosine kinase activity,GO:0004713	protein serine/threonine kinase activity,GO:0004674	transmembrane receptor protein serine/threonine kinase activity,GO:0004675	3-phosphoinositide-dependent protein kinase activity,GO:0004676	DNA-dependent protein kinase activity,GO:0004677	AMP-activated protein kinase activity,GO:0004679	casein kinase activity,GO:0004680	casein kinase I activity,GO:0004681	calmodulin regulated protein kinase activity,GO:0004683	eukaryotic elongation factor-2 kinase activity,GO:0004686	multifunctional calcium- and calmodulin-regulated protein kinase activity,GO:0004688	phosphorylase kinase activity,GO:0004689	cyclic nucleotide-dependent protein kinase activity,GO:0004690	cGMP-dependent protein kinase activity,GO:0004692	cyclin-dependent protein kinase activity,GO:0004693	eukaryotic translation initiation factor 2alpha kinase activity,GO:0004694	galactosyltransferase-associated kinase activity,GO:0004695	glycogen synthase kinase 3 activity,GO:0004696	protein kinase C activity,GO:0004697	calcium-dependent protein kinase C activity,GO:0004698	atypical protein kinase C activity,GO:0004700	diacylglycerol-activated phospholipid-dependent protein kinase C activity,GO:0004701	receptor signaling protein serine/threonine kinase activity,GO:0004702	G-protein coupled receptor kinase activity,GO:0004703	NF-kappaB-inducing kinase activity,GO:0004704	JUN kinase activity,GO:0004705	JUN kinase kinase kinase activity,GO:0004706	MAP kinase activity,GO:0004707	MAP kinase kinase activity,GO:0004708	MAP kinase kinase kinase activity,GO:0004709	MAP/ERK kinase kinase activity,GO:0004710	ribosomal protein S6 kinase activity,GO:0004711
jgi|Phatr2|48799|estExt_fgenesh1_pg.C_chr_190109	3126	4593	0.9936	179.474	4444	0.9971	165.796	3340	GO:0003824//catalytic activity	GO:0044238//primary metabolic process	gi|219126161|ref|XP_002183332.1|/0/predicted protein [Phaeodactylum tricornutum CCAP 1055/1]			catalytic activity,GO:0003824		nutrient reservoir activity,GO:0045735
jgi|Phatr2|50516|estExt_fgenesh1_pg.C_chr_300100	2776	4578	0.9928	201.442	8276	0.9816	347.689	3526	GO:0015078//hydrogen ion transmembrane transporter activity	GO:0006811//ion transport	gi|219130628|ref|XP_002185463.1|/0/predicted protein [Phaeodactylum tricornutum CCAP 1055/1]
jgi|Phatr2|43902|estExt_fgenesh1_pg.C_chr_30151	4363	4574	0.9883	128.057	2062	0.986	55.118	2791	GO:0046914//transition metal ion binding	-	gi|219113499|ref|XP_002186333.1|/0/predicted protein [Phaeodactylum tricornutum CCAP 1055/1]			nucleic acid binding,GO:0003676		calcium ion binding,GO:0005509
jgi|Phatr2|16683|e_gw1.28.95.1	789	4554	0.9987	705.032	2208	0.9949	326.372	4129	GO:0046914//transition metal ion binding;GO:0016790//thiolester hydrolase activity	-	gi|219130110|ref|XP_002185216.1|/1.31483e-152/glyoxalase [Phaeodactylum tricornutum CCAP 1055/1]	K01069	3.1.2.6,Hydroxyacylglutathione hydrolase.	hydroxyacylglutathione hydrolase activity,GO:0004416
jgi|Phatr2|48985|estExt_fgenesh1_pg.C_chr_200090	6597	4548	0.9865	84.2107	4537	0.9804	80.207	4247	GO:0032561//guanyl ribonucleotide binding;GO:0003824//catalytic activity	GO:0035556//intracellular signal transduction;GO:0008152//metabolic process	gi|219126938|ref|XP_002183703.1|/0/predicted protein [Phaeodactylum tricornutum CCAP 1055/1]			GTP binding,GO:0005525		small GTPase mediated signal transduction,GO:0007264
jgi|Phatr2|44864|estExt_fgenesh1_pg.C_chr_50195	3024	4533	0.9947	183.104	7779	0.9993	300.008	4256	-	-	gi|219115976|ref|XP_002178783.1|/0/predicted protein [Phaeodactylum tricornutum CCAP 1055/1]
jgi|Phatr2|44902|estExt_fgenesh1_pg.C_chr_50246	1473	4514	0.9925	374.328	1372	0.9674	108.628	9671	GO:0016211//ammonia ligase activity;GO:0016876//ligase activity, forming aminoacyl-tRNA and related compounds;GO:0032559//adenyl ribonucleotide binding	GO:0006528//asparagine metabolic process;GO:0006412//translation	gi|219116466|ref|XP_002179028.1|/0/predicted protein [Phaeodactylum tricornutum CCAP 1055/1]	K01914	6.3.1.1,Aspartate--ammonia ligase.	aspartate-ammonia ligase activity,GO:0004071		cytoplasm,GO:0005737	asparagine biosynthesis,GO:0006529	tRNA ligase activity,GO:0004812	ATP binding,GO:0005524	tRNA aminoacylation for protein translation,GO:0006418
jgi|Phatr2|44260|estExt_fgenesh1_pg.C_chr_40012	1588	4506	0.9314	346.604	1565	0.9798	114.935	2183	-	-	gi|219115245|ref|XP_002178418.1|/0/predicted protein [Phaeodactylum tricornutum CCAP 1055/1]			catalytic activity,GO:0003824
jgi|Phatr2|4266|gw1.4.244.1	780	4497	0.9987	704.241	6249	0.9987	934.343	2801	GO:0003824//catalytic activity	GO:0008152//metabolic process	gi|219115467|ref|XP_002178529.1|/7.3105e-148/predicted protein [Phaeodactylum tricornutum CCAP 1055/1]		1.1.1.-,With NAD(+) or NADP(+) as acceptor.	metabolism,GO:0008152		oxidoreductase activity,GO:0016491	C-3 sterol dehydrogenase (C-4 sterol decarboxylase) activity,GO:0000252	3-keto sterol reductase activity,GO:0000253	isocitrate dehydrogenase activity,GO:0004448	mevaldate reductase activity,GO:0004495	gluconate dehydrogenase activity,GO:0008875	steroid dehydrogenase activity,GO:0016229	oxidoreductase activity, acting on the CH-OH group of donors, NAD or NADP as acceptor,GO:0016616	epoxide dehydrogenase activity,GO:0018451	5-exo-hydroxycamphor dehydrogenase activity,GO:0018452	2-hydroxytetrahydrofuran dehydrogenase activity,GO:0018453	3-ketoglucose-reductase activity,GO:0048258
jgi|Phatr2|41417|fgenesh1_pg.C_chr_30000032	2526	4494	0.9968	217.317	5824	0.998	268.892	5030	GO:0032559//adenyl ribonucleotide binding	GO:0050896//response to stimulus	gi|219130555|ref|XP_002185428.1|/0/heat shock protein Hsp70 [Phaeodactylum tricornutum CCAP 1055/1]	K09489		ATP binding,GO:0005524
jgi|Phatr2|35766|fgenesh1_pg.C_chr_8000288	2487	4488	0.9815	220.43	2297	0.9763	107.715	7724	GO:0017111//nucleoside-triphosphatase activity;GO:0046914//transition metal ion binding;GO:0008135//translation factor activity, nucleic acid binding;GO:0032561//guanyl ribonucleotide binding	GO:0009207;GO:0006950//response to stress	gi|219118664|ref|XP_002180100.1|/0/predicted protein [Phaeodactylum tricornutum CCAP 1055/1]	K03234		GTP binding,GO:0005525		protein biosynthesis,GO:0006412
jgi|Phatr2|43874|estExt_fgenesh1_pg.C_chr_30115	2009	4470	0.9965	271.782	5147	0.9866	298.789	5172	-	-	gi|219112903|ref|XP_002186035.1|/0/predicted protein [Phaeodactylum tricornutum CCAP 1055/1]
jgi|Phatr2|46535|estExt_fgenesh1_pg.C_chr_100242	1395	4467	0.9986	391.142	12764	0.9993	1067.09	6591	GO:0003676//nucleic acid binding	-	gi|219120257|ref|XP_002180871.1|/1.10735e-170/predicted protein [Phaeodactylum tricornutum CCAP 1055/1]			DNA binding,GO:0003677		nucleus,GO:0005634
jgi|Phatr2|29014|estExt_Genewise1.C_chr_140204	1417	4438	0.9958	382.57	6754	0.9986	555.88	13779	GO:0046914//transition metal ion binding;GO:0016832//aldehyde-lyase activity	GO:0006007//glucose catabolic process	gi|219123285|ref|XP_002181958.1|/0/cytosolic class II aldolase [Phaeodactylum tricornutum CCAP 1055/1]	K01624	4.1.2.13,Fructose-bisphosphate aldolase.	fructose-bisphosphate aldolase activity,GO:0004332		glycolysis,GO:0006096	zinc ion binding,GO:0008270
jgi|Phatr2|54642|estExt_Phatr1_ua_kg.C_chr_110028	2515	4429	0.9948	215.11	3226	0.9913	149.595	4126	GO:0042623//ATPase activity, coupled;GO:0005515//protein binding;GO:0032559//adenyl ribonucleotide binding	GO:0010038//response to metal ion;GO:0009856//pollination;GO:0000904//cell morphogenesis involved in differentiation	gi|219121314|ref|XP_002185883.1|/0/predicted protein [Phaeodactylum tricornutum CCAP 1055/1]		3.6.1.3,Adenosinetriphosphatase.	ATP-dependent DNA helicase activity,GO:0004003		ATP-dependent RNA helicase activity,GO:0004004	ATP-dependent helicase activity,GO:0008026	DNA-dependent ATPase activity,GO:0008094	RNA-dependent ATPase activity,GO:0008186	protein-transporting ATPase activity,GO:0015462	DNA translocase activity,GO:0015616	ATPase activity,GO:0016887	single-stranded DNA-dependent ATP-dependent DNA helicase activity,GO:0017116	ATPase activity, coupled,GO:0042623	ATPase activity, uncoupled,GO:0042624	ATPase activity, coupled to transmembrane movement of ions,GO:0042625	ATPase activity, coupled to transmembrane movement of substances,GO:0042626
jgi|Phatr2|49648|estExt_fgenesh1_pg.C_chr_230122	1319	4423	0.9356	409.605	105	0.856	9.28399	1989	-	-	gi|219128475|ref|XP_002184438.1|/1.48016e-161/predicted protein [Phaeodactylum tricornutum CCAP 1055/1]
jgi|Phatr2|43303|estExt_fgenesh1_pg.C_chr_20029	1172	4417	0.9957	460.355	22977	0.9991	2286.42	5828	GO:0003677//DNA binding	GO:0006351//transcription, DNA-dependent	gi|219111597|ref|XP_002177550.1|/7.47399e-146/predicted protein [Phaeodactylum tricornutum CCAP 1055/1]			DNA binding,GO:0003677		nucleus,GO:0005634	regulation of transcription, DNA-dependent,GO:0006355
jgi|Phatr2|51511|phatr1_ua_kg.chr_2000024	606	4402	0.9983	887.3	4022	0.9967	774.033	3542	GO:0032561//guanyl ribonucleotide binding	GO:0006810//transport;GO:0035556//intracellular signal transduction	gi|219111761|ref|XP_002177632.1|/1.51976e-103/predicted protein [Phaeodactylum tricornutum CCAP 1055/1]	K07889		GTPase activity,GO:0003924		small monomeric GTPase activity,GO:0003925
jgi|Phatr2|43324|estExt_fgenesh1_pg.C_chr_20053	1080	4394	0.9898	496.969	863	0.9741	93.1917	2245	-	-	gi|219111627|ref|XP_002177565.1|/7.83997e-131/predicted protein [Phaeodactylum tricornutum CCAP 1055/1]
jgi|Phatr2|49566|estExt_fgenesh1_pg.C_chr_230025	1454	4367	0.9959	366.87	4988	0.9917	400.085	4284	GO:0003677//DNA binding;GO:0001071	GO:0006351//transcription, DNA-dependent	gi|219128179|ref|XP_002184296.1|/0/predicted protein [Phaeodactylum tricornutum CCAP 1055/1]			transcription factor activity,GO:0003700		nucleus,GO:0005634	regulation of transcription, DNA-dependent,GO:0006355	DNA binding,GO:0003677
jgi|Phatr2|18475|estExt_gwp_gw1.C_chr_30065	1636	4356	0.9474	325.235	11255	0.9487	802.329	8659	GO:0017111//nucleoside-triphosphatase activity;GO:0008135//translation factor activity, nucleic acid binding;GO:0032561//guanyl ribonucleotide binding	GO:0006412//translation;GO:0009207	gi|219113439|ref|XP_002186303.1|/0/translation elongation factor, EF-1, alpha subunit [Phaeodactylum tricornutum CCAP 1055/1]	K03231		GTP binding,GO:0005525		protein biosynthesis,GO:0006412	translation elongation factor activity,GO:0003746	cytoplasm,GO:0005737	translational elongation,GO:0006414	GTPase activity,GO:0003924	protein-synthesizing GTPase activity,GO:0008547
jgi|Phatr2|48348|estExt_fgenesh1_pg.C_chr_170073	7938	4345	0.9714	66.8608	1163	0.9277	17.0867	4027	-	-	gi|219125023|ref|XP_002182789.1|/0/predicted protein [Phaeodactylum tricornutum CCAP 1055/1]
jgi|Phatr2|26970|estExt_Genewise1.C_chr_60363	2413	4310	0.9876	218.179	8610	0.9905	416.137	3305	-	-	gi|219117515|ref|XP_002179552.1|/0/predicted protein [Phaeodactylum tricornutum CCAP 1055/1]	K03885	1.6.99.3,NADH dehydrogenase.	electron transport,GO:0006118		disulfide oxidoreductase activity,GO:0015036	NADH dehydrogenase activity,GO:0003954
jgi|Phatr2|48957|estExt_fgenesh1_pg.C_chr_200057	1167	4306	0.994	450.709	524	0.9837	52.3661	1621	-	-	gi|219126636|ref|XP_002183558.1|/1.54675e-143/predicted protein [Phaeodactylum tricornutum CCAP 1055/1]
jgi|Phatr2|49978|estExt_fgenesh1_pg.C_chr_250186	1941	4306	0.9686	270.983	44511	0.9701	2674.43	5413	GO:0005343//organic acid:sodium symporter activity	GO:0030001//metal ion transport	gi|219129058|ref|XP_002184715.1|/0/predicted protein [Phaeodactylum tricornutum CCAP 1055/1]			sodium ion transport,GO:0006814		bile acid:sodium symporter activity,GO:0008508	membrane,GO:0016020
jgi|Phatr2|49887|estExt_fgenesh1_pg.C_chr_250076	1498	4302	0.9826	350.794	16	0.4199	1.24566	7560	-	-	gi|219128962|ref|XP_002184669.1|/0/predicted protein [Phaeodactylum tricornutum CCAP 1055/1]
jgi|Phatr2|43413|estExt_fgenesh1_pg.C_chr_20160	1340	4295	0.8851	391.518	1769	0.9321	153.962	4449	GO:0003677//DNA binding;GO:0001071	GO:0006351//transcription, DNA-dependent	gi|219111715|ref|XP_002177609.1|/9.87647e-137/predicted protein [Phaeodactylum tricornutum CCAP 1055/1]			transcription factor activity,GO:0003700		nucleus,GO:0005634	regulation of transcription, DNA-dependent,GO:0006355	DNA binding,GO:0003677
jgi|Phatr2|43955|estExt_fgenesh1_pg.C_chr_30209	2219	4275	0.9968	235.327	829	0.9968	43.57	2136	GO:0016829//lyase activity	GO:0009124//nucleoside monophosphate biosynthetic process;GO:0007165//signal transduction	gi|219113565|ref|XP_002186366.1|/0/predicted protein [Phaeodactylum tricornutum CCAP 1055/1]
jgi|Phatr2|49785|estExt_fgenesh1_pg.C_chr_240093	1723	4250	0.9884	301.298	3097	0.9884	209.626	4397	GO:0008757//S-adenosylmethionine-dependent methyltransferase activity	GO:0043412	gi|219128806|ref|XP_002184595.1|/0/o-mtrns1 [Phaeodactylum tricornutum CCAP 1055/1]			S-adenosylmethionine-dependent methyltransferase activity,GO:0008757		protein-L-isoaspartate (D-aspartate) O-methyltransferase activity,GO:0004719	protein modification,GO:0006464
jgi|Phatr2|11217|e_gw1.5.133.1	1020	4238	0.999	507.521	745	0.9922	85.1817	2398	GO:0005515//protein binding;GO:0017111//nucleoside-triphosphatase activity;GO:0032559//adenyl ribonucleotide binding	GO:0044267//cellular protein metabolic process	gi|219116376|ref|XP_002178983.1|/0/predicted protein [Phaeodactylum tricornutum CCAP 1055/1]			ATP binding,GO:0005524		nucleotide binding,GO:0000166	nucleoside-triphosphatase activity,GO:0017111	protein binding,GO:0005515	protein transport,GO:0015031	ATPase activity,GO:0016887
jgi|Phatr2|23646|estExt_gwp_gw1.C_chr_250125	2011	4210	0.9851	255.719	3333	0.9826	193.292	2885	GO:0017111//nucleoside-triphosphatase activity;GO:0004175//endopeptidase activity;GO:0032559//adenyl ribonucleotide binding	GO:0019538//protein metabolic process;GO:0009057//macromolecule catabolic process	gi|219129252|ref|XP_002184808.1|/0/predicted protein [Phaeodactylum tricornutum CCAP 1055/1]	K08956	3.4.24.-,Metalloendopeptidases.	structural constituent of ribosome,GO:0003735		intracellular,GO:0005622	ribosome,GO:0005840	protein biosynthesis,GO:0006412	metalloendopeptidase activity,GO:0004222	ATP binding,GO:0005524	proteolysis and peptidolysis,GO:0006508	nucleotide binding,GO:0000166	nucleoside-triphosphatase activity,GO:0017111	transporter activity,GO:0005215	transport,GO:0006810	membrane,GO:0016020	protein catabolism,GO:0030163	zinc ion binding,GO:0008270	integral to membrane,GO:0016021	stromelysin 3 activity,GO:0004249	collagenase activity,GO:0008133	prenyl protein specific endopeptidase activity,GO:0008319	matrilysin-2 activity,GO:0030402
jgi|Phatr2|45582|estExt_fgenesh1_pg.C_chr_70234	920	4206	0.9761	558.437	497	0.95	63.0026	2982	-	-	gi|219118195|ref|XP_002179877.1|/3.51826e-126/predicted protein [Phaeodactylum tricornutum CCAP 1055/1]
jgi|Phatr2|49007|estExt_fgenesh1_pg.C_chr_200116	1054	4178	0.9848	484.196	1359	0.9839	150.373	12441	-	-	gi|219126967|ref|XP_002183717.1|/1.59642e-120/predicted protein [Phaeodactylum tricornutum CCAP 1055/1]
jgi|Phatr2|47166|estExt_fgenesh1_pg.C_chr_120276	1017	4167	0.9971	500.49	1842	0.9931	211.232	2180	-	-	gi|219122164|ref|XP_002181422.1|/1.06666e-174/predicted protein [Phaeodactylum tricornutum CCAP 1055/1]
jgi|Phatr2|14380|e_gw1.14.53.1	741	4152	0.9946	684.435	11039	0.9987	1737.41	1697	GO:0004175//endopeptidase activity	GO:0019538//protein metabolic process	gi|219123406|ref|XP_002182016.1|/4.10242e-121/predicted protein [Phaeodactylum tricornutum CCAP 1055/1]			subtilase activity,GO:0004289		proteolysis and peptidolysis,GO:0006508
jgi|Phatr2|43181|estExt_fgenesh1_pg.C_chr_10943	501	4137	0.9461	1008.65	266	0.9122	61.9204	1236	-	-	gi|219111457|ref|XP_002177480.1|/5.09457e-84/predicted protein [Phaeodactylum tricornutum CCAP 1055/1]
jgi|Phatr2|47933|estExt_fgenesh1_pg.C_chr_150192	2780	4119	0.9986	180.984	2750	0.9996	115.366	2567	GO:0046914//transition metal ion binding	-	gi|219123855|ref|XP_002182232.1|/0/predicted protein [Phaeodactylum tricornutum CCAP 1055/1]			ubiquitin ligase complex,GO:0000151		ubiquitin-protein ligase activity,GO:0004842	zinc ion binding,GO:0008270	protein ubiquitination,GO:0016567
jgi|Phatr2|47760|estExt_fgenesh1_pg.C_chr_140293	842	4084	0.9941	592.47	94	0.9584	13.0198	1529	-	-	gi|219123635|ref|XP_002182128.1|/2.86617e-116/predicted protein [Phaeodactylum tricornutum CCAP 1055/1]
jgi|Phatr2|42846|estExt_fgenesh1_pg.C_chr_10538	2024	4078	0.9916	246.11	7146	0.9946	411.759	6461	-	-	gi|219110014|ref|XP_002176759.1|/0/predicted protein [Phaeodactylum tricornutum CCAP 1055/1]			proteolysis and peptidolysis,GO:0006508		metallopeptidase activity,GO:0008237	zinc ion binding,GO:0008270
jgi|Phatr2|23399|estExt_gwp_gw1.C_chr_230097	4118	4075	0.9985	120.874	8278	0.9995	234.439	7689	GO:0046914//transition metal ion binding;GO:0019842//vitamin binding;GO:0008172//S-methyltransferase activity	GO:0006725//cellular aromatic compound metabolic process;GO:0006730//one-carbon metabolic process;GO:0000097//sulfur amino acid biosynthetic process	gi|219128523|ref|XP_002184461.1|/0/methionine synthase [Phaeodactylum tricornutum CCAP 1055/1]	K00548	2.1.1.13,5-methyltetrahydrofolate--homocysteine S-methyltransferase.	dihydropteroate synthase activity,GO:0004156		folic acid and derivative biosynthesis,GO:0009396	homocysteine S-methyltransferase activity,GO:0008898	methionine synthase activity,GO:0008705	methionine biosynthesis,GO:0009086	intracellular,GO:0005622	cobalt ion binding,GO:0050897
jgi|Phatr2|45764|estExt_fgenesh1_pg.C_chr_80071	4812	4072	0.999	103.365	2389	0.9695	57.9003	3913	GO:0000989;GO:0046914//transition metal ion binding;GO:0004468//lysine N-acetyltransferase activity	GO:0006351//transcription, DNA-dependent	gi|219118433|ref|XP_002179989.1|/0/predicted protein [Phaeodactylum tricornutum CCAP 1055/1]	K04498	2.3.1.48,Histone acetyltransferase.	transcription cofactor activity,GO:0003712		nucleus,GO:0005634	regulation of transcription, DNA-dependent,GO:0006355	zinc ion binding,GO:0008270	DNA binding,GO:0003677	transcription coactivator activity,GO:0003713	regulation of transcription,GO:0045449	histone acetyltransferase activity,GO:0004402
jgi|Phatr2|48924|estExt_fgenesh1_pg.C_chr_200013	2148	4072	0.9944	231.562	214	0.8999	11.619	959	GO:0016747//transferase activity, transferring acyl groups other than amino-acyl groups;GO:0016755	GO:0032502//developmental process;GO:0006464//protein modification process	gi|219126850|ref|XP_002183661.1|/0/predicted protein [Phaeodactylum tricornutum CCAP 1055/1]	K00685	2.3.2.8,Arginyltransferase.	arginyltransferase activity,GO:0004057		protein arginylation,GO:0016598	regulation of protein catabolism,GO:0042176
jgi|Phatr2|11673|e_gw1.6.218.1	879	4059	0.9966	564.057	1196	0.9989	158.684	2796	GO:0019901//protein kinase binding	-	gi|219117125|ref|XP_002179357.1|/5.39474e-161/predicted protein [Phaeodactylum tricornutum CCAP 1055/1]
jgi|Phatr2|43270|estExt_fgenesh1_pg.C_chr_11043	1135	4057	0.9991	436.619	396	0.9762	40.6902	1673	-	-	gi|219111561|ref|XP_002177532.1|/7.62638e-148/predicted protein [Phaeodactylum tricornutum CCAP 1055/1]
jgi|Phatr2|43424|estExt_fgenesh1_pg.C_chr_20172	848	4035	0.98	581.22	9533	0.9811	1311.06	3023	-	-	gi|219112357|ref|XP_002177930.1|/4.98462e-92/predicted protein [Phaeodactylum tricornutum CCAP 1055/1]
jgi|Phatr2|47612|estExt_fgenesh1_pg.C_chr_140112	2523	4017	0.9996	194.481	87	0.7959	4.02154	37661	-	-	gi|219123115|ref|XP_002181876.1|/0/predicted protein [Phaeodactylum tricornutum CCAP 1055/1]
jgi|Phatr2|46690|estExt_fgenesh1_pg.C_chr_110067	1050	4014	0.979	466.962	123	0.9676	13.6617	1439	-	-	gi|219120841|ref|XP_002185652.1|/2.95002e-159/predicted protein [Phaeodactylum tricornutum CCAP 1055/1]
jgi|Phatr2|47079|estExt_fgenesh1_pg.C_chr_120157	1308	4014	0.8639	374.854	3008	0.8677	268.201	2035	-	-	gi|219121681|ref|XP_002181190.1|/0/predicted protein [Phaeodactylum tricornutum CCAP 1055/1]
jgi|Phatr2|45673|estExt_fgenesh1_pg.C_chr_70350	3069	4005	0.9782	159.404	153	0.6703	5.81413	1755	GO:0043167//ion binding;GO:0015925	GO:0044238//primary metabolic process	gi|219117911|ref|XP_002179741.1|/0/beta-galactosidase [Phaeodactylum tricornutum CCAP 1055/1]		3.2.1.23,Beta-galactosidase.	beta-galactosidase activity,GO:0004565		carbohydrate metabolism,GO:0005975	beta-galactosidase complex,GO:0009341
jgi|Phatr2|42824|estExt_fgenesh1_pg.C_chr_10510	1546	3988	0.9916	315.093	12065	0.9922	910.14	5135	GO:0003677//DNA binding;GO:0001071	GO:0006351//transcription, DNA-dependent	gi|219110989|ref|XP_002177246.1|/0/predicted protein [Phaeodactylum tricornutum CCAP 1055/1]			transcription factor activity,GO:0003700		nucleus,GO:0005634	regulation of transcription, DNA-dependent,GO:0006355	DNA binding,GO:0003677
jgi|Phatr2|33028|fgenesh1_pg.C_chr_2000569	723	3988	0.9986	673.767	9140	0.9986	1474.34	3766	-	-	gi|219112123|ref|XP_002177813.1|/1.94131e-120/predicted protein [Phaeodactylum tricornutum CCAP 1055/1]
jgi|Phatr2|49652|estExt_fgenesh1_pg.C_chr_230127	2825	3980	0.9996	172.091	3047	0.9993	125.789	2513	GO:0070011//peptidase activity, acting on L-amino acid peptides	GO:0019538//protein metabolic process	gi|219128277|ref|XP_002184343.1|/0/predicted protein [Phaeodactylum tricornutum CCAP 1055/1]			protein binding,GO:0005515		proteolysis and peptidolysis,GO:0006508	serine-type peptidase activity,GO:0008236
jgi|Phatr2|46502|estExt_fgenesh1_pg.C_chr_100203	2416	3968	0.9975	200.617	812	0.9946	39.1967	4450	-	-	gi|219120577|ref|XP_002181024.1|/0/predicted protein [Phaeodactylum tricornutum CCAP 1055/1]
jgi|Phatr2|47797|estExt_fgenesh1_pg.C_chr_150024	1556	3953	0.9717	310.32	1175	0.9717	88.0681	1835	GO:0046872//metal ion binding	-	gi|219124028|ref|XP_002182315.1|/0/predicted protein [Phaeodactylum tricornutum CCAP 1055/1]			nucleic acid binding,GO:0003676		calcium ion binding,GO:0005509
jgi|Phatr2|46808|estExt_fgenesh1_pg.C_chr_110204	1450	3945	0.9972	332.332	24890	0.9993	2001.92	6184	-	GO:0044267//cellular protein metabolic process	gi|219121356|ref|XP_002185903.1|/0/predicted protein [Phaeodactylum tricornutum CCAP 1055/1]		5.2.1.8,Peptidylprolyl isomerase.	protein folding,GO:0006457		peptidyl-prolyl cis-trans isomerase activity,GO:0003755	cyclophilin,GO:0004600	FK506-sensitive peptidyl-prolyl cis-trans isomerase,GO:0030051	cyclophilin-type peptidyl-prolyl cis-trans isomerase activity,GO:0042027
jgi|Phatr2|44532|estExt_fgenesh1_pg.C_chr_40343	4473	3940	0.9935	107.595	2046	0.9783	53.3454	3228	-	-	gi|219115033|ref|XP_002178312.1|/0/predicted protein [Phaeodactylum tricornutum CCAP 1055/1]
jgi|Phatr2|46080|estExt_fgenesh1_pg.C_chr_90071	4214	3940	0.9998	114.208	2988	0.9991	82.6944	4313	GO:0016790//thiolester hydrolase activity	GO:0019941//modification-dependent protein catabolic process	gi|219119247|ref|XP_002180388.1|/0/predicted protein [Phaeodactylum tricornutum CCAP 1055/1]	K11840	3.1.2.15,Ubiquitin thiolesterase.	cysteine-type endopeptidase activity,GO:0004197		ubiquitin thiolesterase activity,GO:0004221	ubiquitin-dependent protein catabolism,GO:0006511
jgi|Phatr2|31156|estExt_Genewise1.C_chr_290071	12254	3896	0.9874	38.836	4208	0.9913	40.0487	6211	GO:0005515//protein binding;GO:0032559//adenyl ribonucleotide binding;GO:0003774//motor activity	GO:0006351//transcription, DNA-dependent;GO:0007017//microtubule-based process;GO:0009207	gi|219130273|ref|XP_002185293.1|/0/predicted protein [Phaeodactylum tricornutum CCAP 1055/1]	K10413	3.6.4.2,Dynein ATPase.	ATP binding,GO:0005524		two-component signal transduction system (phosphorelay),GO:0000160	DNA binding,GO:0003677	regulation of transcription, DNA-dependent,GO:0006355	nucleotide binding,GO:0000166	nucleoside-triphosphatase activity,GO:0017111	microtubule motor activity,GO:0003777	microtubule-based movement,GO:0007018	dynein complex,GO:0030286	dynein ATPase activity,GO:0008567
jgi|Phatr2|52498|phatr1_ua_kg.chr_20000021	1081	3891	0.9103	439.672	18	0.556	1.94195	2925	-	-	gi|219126734|ref|XP_002183605.1|/0/cell surface protein [Phaeodactylum tricornutum CCAP 1055/1]
jgi|Phatr2|45270|estExt_fgenesh1_pg.C_chr_60297	709	3882	0.9915	668.809	3236	0.9873	532.295	2137	-	-	gi|219116943|ref|XP_002179266.1|/3.41778e-98/predicted protein [Phaeodactylum tricornutum CCAP 1055/1]
jgi|Phatr2|49109|estExt_fgenesh1_pg.C_chr_200239	644	3872	0.5916	734.417	48	0.5575	8.69252	1964	-	-	gi|219127098|ref|XP_002183780.1|/1.80885e-68/predicted protein [Phaeodactylum tricornutum CCAP 1055/1]
jgi|Phatr2|45428|estExt_fgenesh1_pg.C_chr_70052	2443	3851	0.9636	192.55	41	0.4494	1.95727	1723	GO:0016668//oxidoreductase activity, acting on sulfur group of donors, NAD or NADP as acceptor;GO:0050662//coenzyme binding	GO:0008152//metabolic process;GO:0019725//cellular homeostasis	gi|219117583|ref|XP_002179584.1|/0/predicted protein [Phaeodactylum tricornutum CCAP 1055/1]		1.8.1.4,Dihydrolipoamide dehydrogenase.	electron transport,GO:0006118		oxidoreductase activity,GO:0016491	disulfide oxidoreductase activity,GO:0015036	cytoplasm,GO:0005737	dihydrolipoyl dehydrogenase activity,GO:0004148
jgi|Phatr2|12452|e_gw1.8.9.1	2427	3845	0.9992	193.517	12591	0.9992	605.035	2589	GO:0032559//adenyl ribonucleotide binding;GO:0015662//ATPase activity, coupled to transmembrane movement of ions, phosphorylative mechanism	GO:0042221//response to chemical stimulus;GO:0015992//proton transport;GO:0009207;GO:0009206	gi|219119117|ref|XP_002180325.1|/0/P3A, P type ATPase [Phaeodactylum tricornutum CCAP 1055/1]	K01535		ATP binding,GO:0005524		ATPase activity, coupled to transmembrane movement of ions, phosphorylative mechanism,GO:0015662	proton transport,GO:0015992	membrane,GO:0016020	cation transport,GO:0006812	catalytic activity,GO:0003824	metabolism,GO:0008152	integral to membrane,GO:0016021	ATPase activity,GO:0016887	hydrolase activity, acting on acid anhydrides, catalyzing transmembrane movement of substances,GO:0016820
jgi|Phatr2|47528|estExt_fgenesh1_pg.C_chr_140009	1458	3840	0.9842	321.712	1108	0.9472	88.6283	2696	-	-	gi|219123341|ref|XP_002181985.1|/2.06494e-151/predicted protein [Phaeodactylum tricornutum CCAP 1055/1]
jgi|Phatr2|46511|estExt_fgenesh1_pg.C_chr_100213	1517	3830	0.9954	308.394	52795	0.9967	4058.8	9984	-	-	gi|219120223|ref|XP_002180855.1|/0/predicted protein [Phaeodactylum tricornutum CCAP 1055/1]
jgi|Phatr2|45913|estExt_fgenesh1_pg.C_chr_80265	3131	3816	0.9974	148.874	1488	0.9901	55.4256	3714	-	-	gi|219119041|ref|XP_002180287.1|/0/predicted protein [Phaeodactylum tricornutum CCAP 1055/1]		2.7.1.-,Phosphotransferases with an alcohol group as acceptor.	transmembrane receptor protein serine/threonine kinase activity,GO:0004675		3-phosphoinositide-dependent protein kinase activity,GO:0004676	DNA-dependent protein kinase activity,GO:0004677	AMP-activated protein kinase activity,GO:0004679	casein kinase activity,GO:0004680	casein kinase I activity,GO:0004681	calmodulin regulated protein kinase activity,GO:0004683	eukaryotic elongation factor-2 kinase activity,GO:0004686	multifunctional calcium- and calmodulin-regulated protein kinase activity,GO:0004688	phosphorylase kinase activity,GO:0004689	cyclic nucleotide-dependent protein kinase activity,GO:0004690	cGMP-dependent protein kinase activity,GO:0004692	cyclin-dependent protein kinase activity,GO:0004693	eukaryotic translation initiation factor 2alpha kinase activity,GO:0004694	galactosyltransferase-associated kinase activity,GO:0004695	glycogen synthase kinase 3 activity,GO:0004696	protein kinase C activity,GO:0004697	calcium-dependent protein kinase C activity,GO:0004698	atypical protein kinase C activity,GO:0004700	diacylglycerol-activated phospholipid-dependent protein kinase C activity,GO:0004701	receptor signaling protein serine/threonine kinase activity,GO:0004702	G-protein coupled receptor kinase activity,GO:0004703	NF-kappaB-inducing kinase activity,GO:0004704	JUN kinase activity,GO:0004705	JUN kinase kinase kinase activity,GO:0004706	MAP kinase activity,GO:0004707	MAP kinase kinase activity,GO:0004708	MAP kinase kinase kinase activity,GO:0004709	MAP/ERK kinase kinase activity,GO:0004710	ribosomal protein S6 kinase activity,GO:0004711	protein threonine/tyrosine kinase activity,GO:0004712	transmembrane receptor protein tyrosine kinase activity,GO:0004714	non-membrane spanning protein tyrosine kinase activity,GO:0004715	receptor signaling protein tyrosine kinase activity,GO:0004716	Janus kinase activity,GO:0004718
jgi|Phatr2|47858|estExt_fgenesh1_pg.C_chr_150104	684	3788	0.9898	676.468	273	0.9766	46.5475	845	-	-	gi|219123766|ref|XP_002182189.1|/1.11741e-42/predicted protein [Phaeodactylum tricornutum CCAP 1055/1]
jgi|Phatr2|47713|estExt_fgenesh1_pg.C_chr_140236	2197	3787	0.9813	210.551	2009	0.975	106.645	2264	GO:0046914//transition metal ion binding	-	gi|219123579|ref|XP_002182100.1|/0/predicted protein [Phaeodactylum tricornutum CCAP 1055/1]			cysteine-type endopeptidase activity,GO:0004197		proteolysis and peptidolysis,GO:0006508	nucleic acid binding,GO:0003676
jgi|Phatr2|46943|estExt_fgenesh1_pg.C_chr_110365	668	3784	0.9671	691.939	215	0.9296	37.5364	1139	-	-	gi|219121149|ref|XP_002185804.1|/6.16671e-91/predicted protein [Phaeodactylum tricornutum CCAP 1055/1]
jgi|Phatr2|48245|estExt_fgenesh1_pg.C_chr_160254	3348	3766	0.9471	137.4	1042	0.9471	36.2971	3006	-	-	gi|219124569|ref|XP_002182573.1|/0/predicted protein [Phaeodactylum tricornutum CCAP 1055/1]
jgi|Phatr2|42892|estExt_fgenesh1_pg.C_chr_10600	12288	3735	0.9854	37.1281	1464	0.8898	13.8947	4017	GO:0016772//transferase activity, transferring phosphorus-containing groups	-	gi|219111083|ref|XP_002177293.1|/0/predicted protein [Phaeodactylum tricornutum CCAP 1055/1]	K08874	2.7.1.37,Protein kinase.	phosphotransferase activity, alcohol group as acceptor,GO:0016773		protein kinase activity,GO:0004672	protein kinase CK2 activity,GO:0004682	cAMP-dependent protein kinase activity,GO:0004691	cAMP-dependent protein kinase complex,GO:0005952	protein kinase CK2 complex,GO:0005956	cAMP-dependent protein kinase regulator activity,GO:0008603	protein kinase CK2 regulator activity,GO:0008605
jgi|Phatr2|45746|estExt_fgenesh1_pg.C_chr_80049	2663	3704	0.9121	169.9	6850	0.9174	299.992	2756	-	-	gi|219118827|ref|XP_002180180.1|/0/predicted protein [Phaeodactylum tricornutum CCAP 1055/1]
jgi|Phatr2|11204|e_gw1.5.138.1	1260	3702	0.9968	358.888	622	0.996	57.5718	3562	GO:0004180//carboxypeptidase activity	GO:0019538//protein metabolic process	gi|219116538|ref|XP_002179064.1|/0/predicted protein [Phaeodactylum tricornutum CCAP 1055/1]	K13289	3.4.16.5,Carboxypeptidase C.	catalytic activity,GO:0003824		serine carboxypeptidase activity,GO:0004185	proteolysis and peptidolysis,GO:0006508	carboxypeptidase C activity,GO:0004186	vacuolar carboxypeptidase Y,GO:0004258
jgi|Phatr2|50288|estExt_fgenesh1_pg.C_chr_280089	1880	3690	0.9941	239.752	5793	0.9936	359.365	3573	-	-	gi|219130140|ref|XP_002185230.1|/0/predicted protein [Phaeodactylum tricornutum CCAP 1055/1]
jgi|Phatr2|49748|estExt_fgenesh1_pg.C_chr_240049	8739	3686	0.9958	51.5213	2630	0.9913	35.0981	4514	-	-	gi|219128599|ref|XP_002184496.1|/0/predicted protein [Phaeodactylum tricornutum CCAP 1055/1]
jgi|Phatr2|48210|estExt_fgenesh1_pg.C_chr_160208	2808	3642	0.8971	158.429	1795	0.8294	74.5517	7540	-	-	gi|219124841|ref|XP_002182703.1|/0/predicted protein [Phaeodactylum tricornutum CCAP 1055/1]			regulation of cell cycle,GO:0000074
jgi|Phatr2|50486|estExt_fgenesh1_pg.C_chr_300064	826	3621	0.8559	535.478	28086	0.885	3965.52	14283	-	-	gi|219130488|ref|XP_002185396.1|/4.76923e-92/predicted protein [Phaeodactylum tricornutum CCAP 1055/1]
jgi|Phatr2|42891|estExt_fgenesh1_pg.C_chr_10599	969	3620	0.9969	456.329	11	0.3385	1.32391	1710	-	-	gi|219110074|ref|XP_002176789.1|/3.0368e-131/predicted protein [Phaeodactylum tricornutum CCAP 1055/1]			neuropeptide hormone activity,GO:0005184		neuropeptide signaling pathway,GO:0007218
jgi|Phatr2|16168|e_gw1.24.62.1	1035	3612	0.999	426.285	578	0.972	65.1295	3442	GO:0004175//endopeptidase activity	GO:0009165//nucleotide biosynthetic process;GO:0019538//protein metabolic process	gi|219128557|ref|XP_002184476.1|/0/predicted protein [Phaeodactylum tricornutum CCAP 1055/1]		3.4.23.25,Saccharopepsin.	pepsin A activity,GO:0004194		proteolysis and peptidolysis,GO:0006508	aspartic-type endopeptidase activity,GO:0004190	saccharopepsin activity,GO:0004196
jgi|Phatr2|35556|fgenesh1_pg.C_chr_8000078	5709	3598	0.9886	76.9829	1210	0.9688	24.7181	4800	GO:0005488//binding	GO:0006605//protein targeting	gi|219118439|ref|XP_002179992.1|/0/predicted protein [Phaeodactylum tricornutum CCAP 1055/1]	K09291	3.6.4.1,Myosin ATPase.	myosin ATPase activity,GO:0008570
jgi|Phatr2|21548|estExt_gwp_gw1.C_chr_130110	4473	3586	0.9877	97.9275	27650	0.9873	720.919	8333	GO:0017111//nucleoside-triphosphatase activity;GO:0015405//P-P-bond-hydrolysis-driven transmembrane transporter activity;GO:0032559//adenyl ribonucleotide binding	GO:0006810//transport;GO:0009207	gi|219122788|ref|XP_002181721.1|/0/predicted protein [Phaeodactylum tricornutum CCAP 1055/1]	K05658	3.4.25.1,Proteasome endopeptidase complex.	ATP binding,GO:0005524		transport,GO:0006810	integral to membrane,GO:0016021	ATPase activity, coupled to transmembrane movement of substances,GO:0042626	ATPase activity,GO:0016887	nucleotide binding,GO:0000166	nucleoside-triphosphatase activity,GO:0017111	threonine endopeptidase activity,GO:0004298	proteasome endopeptidase activity,GO:0004299
jgi|Phatr2|46796|estExt_fgenesh1_pg.C_chr_110189	1937	3586	0.9943	226.138	1226	0.9979	73.8161	11876	-	-	gi|219120963|ref|XP_002185713.1|/0/predicted protein [Phaeodactylum tricornutum CCAP 1055/1]
jgi|Phatr2|55031|estExt_Phatr1_ua_kg.C_chr_210028	2097	3565	0.9146	207.661	11	0.2194	0.611765	4862	-	-	gi|219127358|ref|XP_002183904.1|/0/iron starvation induced protein [Phaeodactylum tricornutum CCAP 1055/1]
jgi|Phatr2|45610|estExt_fgenesh1_pg.C_chr_70271	1936	3564	0.999	224.867	2960	0.9969	178.31	4105	-	-	gi|219117816|ref|XP_002179696.1|/0/predicted protein [Phaeodactylum tricornutum CCAP 1055/1]
jgi|Phatr2|43744|estExt_fgenesh1_pg.C_chr_20566	1155	3541	0.9957	374.487	8278	0.9957	835.86	2067	-	-	gi|219112121|ref|XP_002177812.1|/3.02878e-75/predicted protein [Phaeodactylum tricornutum CCAP 1055/1]			DNA binding,GO:0003677		nucleus,GO:0005634	regulation of transcription, DNA-dependent,GO:0006355
jgi|Phatr2|43295|estExt_fgenesh1_pg.C_chr_20020	1362	3515	0.9288	315.24	414	0.9457	35.4498	1758	-	-	gi|219112203|ref|XP_002177853.1|/0/predicted protein [Phaeodactylum tricornutum CCAP 1055/1]
jgi|Phatr2|45703|estExt_fgenesh1_pg.C_chr_70386	7409	3511	0.9829	57.8848	2742	0.9822	43.1616	3572	GO:0000989;GO:0046914//transition metal ion binding;GO:0004468//lysine N-acetyltransferase activity	GO:0006351//transcription, DNA-dependent	gi|219117946|ref|XP_002179758.1|/0/predicted protein [Phaeodactylum tricornutum CCAP 1055/1]		2.3.1.48,Histone acetyltransferase.	transcription cofactor activity,GO:0003712		nucleus,GO:0005634	regulation of transcription, DNA-dependent,GO:0006355	zinc ion binding,GO:0008270	DNA binding,GO:0003677	transcription coactivator activity,GO:0003713	regulation of transcription,GO:0045449	histone acetyltransferase activity,GO:0004402
jgi|Phatr2|48309|estExt_fgenesh1_pg.C_chr_170025	688	3499	0.9956	621.225	11125	0.9971	1885.83	4042	-	-	gi|219125240|ref|XP_002182893.1|/1.723e-107/predicted protein [Phaeodactylum tricornutum CCAP 1055/1]
jgi|Phatr2|43891|estExt_fgenesh1_pg.C_chr_30140	2394	3484	0.8312	177.765	1723	0.8601	83.9366	2270	GO:0005488//binding	-	gi|219112925|ref|XP_002186046.1|/0/predicted protein [Phaeodactylum tricornutum CCAP 1055/1]
jgi|Phatr2|53967|estExt_Phatr1_ua_kg.C_chr_10048	887	3469	0.8467	477.72	1857	0.8444	244.162	3188	-	-	gi|219110811|ref|XP_002177157.1|/1.29824e-130/predicted protein [Phaeodactylum tricornutum CCAP 1055/1]
jgi|Phatr2|44399|estExt_fgenesh1_pg.C_chr_40175	4436	3467	0.989	95.4675	5727	0.9998	150.566	4155	-	-	gi|219115425|ref|XP_002178508.1|/0/predicted protein [Phaeodactylum tricornutum CCAP 1055/1]
jgi|Phatr2|1199|gw1.13.37.1	1458	3432	0.9966	287.53	1394	0.989	111.505	1460	-	-	gi|219122964|ref|XP_002181805.1|/0/predicted protein [Phaeodactylum tricornutum CCAP 1055/1]
jgi|Phatr2|45356|estExt_fgenesh1_pg.C_chr_60411	1564	3432	0.3817	268.042	3626	0.9674	270.384	2592	GO:0005488//binding	-	gi|219117055|ref|XP_002179322.1|/0/predicted protein [Phaeodactylum tricornutum CCAP 1055/1]	K14838		nucleic acid binding,GO:0003676
jgi|Phatr2|42653|estExt_fgenesh1_pg.C_chr_10290	2365	3415	0.9078	176.381	12943	0.9053	638.255	2962	-	-	gi|219109765|ref|XP_002176636.1|/0/predicted protein [Phaeodactylum tricornutum CCAP 1055/1]
jgi|Phatr2|9040|e_gw1.1.242.1	1485	3379	0.9926	277.942	1643	0.9966	129.033	2360	GO:0016705//oxidoreductase activity, acting on paired donors, with incorporation or reduction of molecular oxygen	GO:0016109	gi|219109864|ref|XP_002176685.1|/0/zeta-carotene desaturase [Phaeodactylum tricornutum CCAP 1055/1]		1.14.99.30,Carotene 7,8-desaturase.	electron transport,GO:0006118		oxidoreductase activity,GO:0016491	carotene 7,8-desaturase activity,GO:0016719
jgi|Phatr2|41812|fgenesh1_pm.C_chr_3000039	1917	3365	0.977	214.415	4663	0.977	283.683	5226	GO:0046914//transition metal ion binding;GO:0050662//coenzyme binding;GO:0000104//succinate dehydrogenase activity;GO:0032559//adenyl ribonucleotide binding	GO:0022904//respiratory electron transport chain;GO:0009060//aerobic respiration	gi|219113829|ref|XP_002186498.1|/0/succinate dehydrogenase flavoprotein [Phaeodactylum tricornutum CCAP 1055/1]	K00234	1.3.5.1,Succinate dehydrogenase (ubiquinone).	electron transport,GO:0006118		disulfide oxidoreductase activity,GO:0015036	oxidoreductase activity,GO:0016491	oxidoreductase activity, acting on the CH-CH group of donors,GO:0016627	tricarboxylic acid cycle,GO:0006099	FAD binding,GO:0050660	succinate dehydrogenase (ubiquinone) activity,GO:0008177
jgi|Phatr2|50306|estExt_fgenesh1_pg.C_chr_280110	981	3361	0.9021	418.497	2638	0.9113	313.614	1917	-	-	gi|219129987|ref|XP_002185157.1|/5.05811e-118/predicted protein [Phaeodactylum tricornutum CCAP 1055/1]
jgi|Phatr2|26742|estExt_Genewise1.C_chr_60082	3598	3355	0.98	113.9	1432	0.9961	46.4165	4640	GO:0016798//hydrolase activity, acting on glycosyl bonds	GO:0044238//primary metabolic process	gi|219116757|ref|XP_002179173.1|/0/beta-glucosidase [Phaeodactylum tricornutum CCAP 1055/1]		3.2.1.21,Beta-glucosidase.	hydrolase activity, hydrolyzing O-glycosyl compounds,GO:0004553		carbohydrate metabolism,GO:0005975	beta-glucosidase activity,GO:0008422
jgi|Phatr2|49037|estExt_fgenesh1_pg.C_chr_200153	825	3352	0.9867	496.299	203	0.92	28.6967	3367	GO:0016209//antioxidant activity;GO:0046914//transition metal ion binding;GO:0005198//structural molecule activity	GO:0010467//gene expression	gi|219127007|ref|XP_002183736.1|/1.0483e-115/predicted protein [Phaeodactylum tricornutum CCAP 1055/1]			protein modification,GO:0006464
jgi|Phatr2|46193|estExt_fgenesh1_pg.C_chr_90211	3689	3351	0.9577	110.958	79	0.588	2.49752	1411	GO:0003824//catalytic activity	GO:0044238//primary metabolic process	gi|219119385|ref|XP_002180454.1|/0/predicted protein [Phaeodactylum tricornutum CCAP 1055/1]			catalytic activity,GO:0003824		nutrient reservoir activity,GO:0045735
jgi|Phatr2|49253|estExt_fgenesh1_pg.C_chr_210150	2001	3343	0.958	204.072	13767	0.9815	802.384	6129	GO:0050662//coenzyme binding;GO:0003824//catalytic activity	GO:0008152//metabolic process;GO:0019725//cellular homeostasis	gi|219127271|ref|XP_002183862.1|/0/predicted protein [Phaeodactylum tricornutum CCAP 1055/1]		1.8.1.4,Dihydrolipoamide dehydrogenase.	electron transport,GO:0006118		oxidoreductase activity,GO:0016491	disulfide oxidoreductase activity,GO:0015036	cytoplasm,GO:0005737	dihydrolipoyl dehydrogenase activity,GO:0004148
jgi|Phatr2|42560|estExt_fgenesh1_pg.C_chr_10178	2121	3331	0.9925	191.835	5788	0.9844	318.257	3178	GO:0003677//DNA binding;GO:0001071;GO:0005515//protein binding	GO:0006351//transcription, DNA-dependent	gi|219109656|ref|XP_002176582.1|/0/predicted protein [Phaeodactylum tricornutum CCAP 1055/1]			DNA binding,GO:0003677		nucleus,GO:0005634	regulation of transcription, DNA-dependent,GO:0006355
jgi|Phatr2|32218|fgenesh1_pg.C_chr_1000819	3141	3329	0.9863	129.461	35	0.383	1.29954	1108	-	-	gi|219111323|ref|XP_002177413.1|/0/predicted protein [Phaeodactylum tricornutum CCAP 1055/1]
jgi|Phatr2|48511|estExt_fgenesh1_pg.C_chr_180018	1822	3325	0.9923	222.913	565	0.9874	36.1651	8607	GO:0015103//inorganic anion transmembrane transporter activity	GO:0015698//inorganic anion transport	gi|219125516|ref|XP_002183024.1|/0/predicted protein [Phaeodactylum tricornutum CCAP 1055/1]	K07240		chromate transporter activity,GO:0015109		chromate transport,GO:0015703
jgi|Phatr2|46991|estExt_fgenesh1_pg.C_chr_120049	735	3312	0.9973	550.422	15486	0.9973	2457.21	3266	GO:0005506//iron ion binding	GO:0009060//aerobic respiration	gi|219121919|ref|XP_002181304.1|/2.99935e-84/predicted protein [Phaeodactylum tricornutum CCAP 1055/1]
jgi|Phatr2|43964|estExt_fgenesh1_pg.C_chr_30219	2326	3307	0.9966	173.667	21643	0.9996	1085.17	6568	-	-	gi|219113575|ref|XP_002186371.1|/0/predicted protein [Phaeodactylum tricornutum CCAP 1055/1]
jgi|Phatr2|52368|phatr1_ua_kg.chr_16000038	3041	3289	0.998	132.111	7884	0.9984	302.357	5038	GO:0042625//ATPase activity, coupled to transmembrane movement of ions;GO:0046872//metal ion binding;GO:0005548//phospholipid transporter activity;GO:0032559//adenyl ribonucleotide binding	GO:0009206;GO:0006869//lipid transport;GO:0048513//organ development	gi|219124839|ref|XP_002182702.1|/0/P4, P type ATPase [Phaeodactylum tricornutum CCAP 1055/1]	K14802	3.6.3.1,Magnesium-ATPase.	phospholipid-translocating ATPase activity,GO:0004012
jgi|Phatr2|46135|estExt_fgenesh1_pg.C_chr_90141	2464	3285	0.989	162.85	8797	0.9984	416.374	3646	-	-	gi|219119741|ref|XP_002180624.1|/0/predicted protein [Phaeodactylum tricornutum CCAP 1055/1]
jgi|Phatr2|47817|estExt_fgenesh1_pg.C_chr_150053	2900	3281	0.9928	138.198	1031	0.9924	41.4621	1765	-	-	gi|219124064|ref|XP_002182332.1|/0/predicted protein [Phaeodactylum tricornutum CCAP 1055/1]
jgi|Phatr2|42836|estExt_fgenesh1_pg.C_chr_10526	1125	3280	0.9929	356.135	1094	0.992	113.411	2587	-	-	gi|219111009|ref|XP_002177256.1|/0/predicted protein [Phaeodactylum tricornutum CCAP 1055/1]
jgi|Phatr2|54493|estExt_Phatr1_ua_kg.C_chr_80032	2245	3256	0.9996	177.158	2576	0.9978	133.82	3416	GO:0070569	-	gi|219119007|ref|XP_002180270.1|/0/udp-n-acetylglucosamine diphosphorylase [Phaeodactylum tricornutum CCAP 1055/1]	K12447
jgi|Phatr2|49430|estExt_fgenesh1_pg.C_chr_220093	1567	3255	0.9974	253.732	5280	0.9994	392.966	2445	-	GO:0019941//modification-dependent protein catabolic process	gi|219127746|ref|XP_002184090.1|/0/predicted protein [Phaeodactylum tricornutum CCAP 1055/1]
jgi|Phatr2|48223|estExt_fgenesh1_pg.C_chr_160225	1576	3245	0.9924	251.508	1432	0.9734	105.969	2353	-	-	gi|219124860|ref|XP_002182712.1|/0/predicted protein [Phaeodactylum tricornutum CCAP 1055/1]
jgi|Phatr2|50602|estExt_fgenesh1_pg.C_chr_320016	4070	3236	0.9253	97.1197	459	0.8563	13.1525	5977	-	-	gi|219130826|ref|XP_002185556.1|/0/predicted protein [Phaeodactylum tricornutum CCAP 1055/1]
jgi|Phatr2|48891|estExt_fgenesh1_pg.C_chr_190229	1587	3233	0.9282	248.841	36222	0.9521	2661.86	5684	GO:0046914//transition metal ion binding;GO:0016491//oxidoreductase activity;GO:0019842//vitamin binding	GO:0008152//metabolic process	gi|219126281|ref|XP_002183389.1|/0/hypothetical protein PHATRDRAFT_48891 [Phaeodactylum tricornutum CCAP 1055/1]	K00472		oxidoreductase activity, acting on paired donors, with incorporation or reduction of molecular oxygen, 2-oxoglutarate as one donor, and incorporation of one atom each of oxygen into both donors,GO:0016706		protein metabolism,GO:0019538
jgi|Phatr2|49110|estExt_fgenesh1_pg.C_chr_200240	2230	3227	0.9874	176.761	2505	0.9892	131.007	1956	-	-	gi|219127100|ref|XP_002183781.1|/3.7525e-129/predicted protein [Phaeodactylum tricornutum CCAP 1055/1]
jgi|Phatr2|47973|estExt_fgenesh1_pg.C_chr_150242	823	3203	0.9866	475.39	1189	0.9745	168.489	2796	-	-	gi|219124262|ref|XP_002182427.1|/2.57721e-98/predicted protein [Phaeodactylum tricornutum CCAP 1055/1]
jgi|Phatr2|46504|estExt_fgenesh1_pg.C_chr_100206	1701	3201	0.9894	229.866	1835	0.9882	125.812	1551	-	GO:0006810//transport	gi|219120217|ref|XP_002180852.1|/0/predicted protein [Phaeodactylum tricornutum CCAP 1055/1]
jgi|Phatr2|43939|estExt_fgenesh1_pg.C_chr_30190	907	3191	0.9813	429.747	336	0.9857	43.2038	2646	-	-	gi|219113545|ref|XP_002186356.1|/1.4462e-124/predicted protein [Phaeodactylum tricornutum CCAP 1055/1]
jgi|Phatr2|42566|estExt_fgenesh1_pg.C_chr_10186	724	3176	0.9931	535.84	2516	0.9959	405.287	4996	GO:0015036//disulfide oxidoreductase activity	GO:0018904;GO:0019725//cellular homeostasis	gi|219109664|ref|XP_002176586.1|/1.34278e-97/predicted protein [Phaeodactylum tricornutum CCAP 1055/1]		5.3.4.1,Protein disulfide isomerase.	electron transporter activity,GO:0005489		electron transport,GO:0006118	protein disulfide isomerase activity,GO:0003756
jgi|Phatr2|48228|estExt_fgenesh1_pg.C_chr_160234	2264	3163	0.977	170.654	12784	0.9753	658.538	3306	-	-	gi|219124868|ref|XP_002182716.1|/0/predicted protein [Phaeodactylum tricornutum CCAP 1055/1]
jgi|Phatr2|46312|estExt_fgenesh1_pg.C_chr_90355	1182	3162	0.9992	326.766	324	0.9932	31.9682	761	-	GO:0051234//establishment of localization	gi|219119557|ref|XP_002180536.1|/0/predicted protein [Phaeodactylum tricornutum CCAP 1055/1]			binding,GO:0005488		transport,GO:0006810	membrane,GO:0016020
jgi|Phatr2|46078|estExt_fgenesh1_pg.C_chr_90069	4104	3159	0.9917	94.0233	1185	0.989	33.6745	2774	GO:0003676//nucleic acid binding	GO:0006351//transcription, DNA-dependent	gi|219119668|ref|XP_002180589.1|/0/predicted protein [Phaeodactylum tricornutum CCAP 1055/1]			DNA binding,GO:0003677		regulation of transcription, DNA-dependent,GO:0006355	nucleic acid binding,GO:0003676
jgi|Phatr2|19954|estExt_gwp_gw1.C_chr_70117	821	3142	0.9976	467.473	2111	0.9976	299.872	1841	GO:0005506//iron ion binding	GO:0015669//gas transport	gi|219118111|ref|XP_002179837.1|/2.5892e-82/predicted protein [Phaeodactylum tricornutum CCAP 1055/1]			oxygen transport,GO:0015671
jgi|Phatr2|49767|estExt_fgenesh1_pg.C_chr_240074	8084	3137	0.9901	47.4003	1388	0.9706	20.0241	2721	GO:0046914//transition metal ion binding;GO:0019787//small conjugating protein ligase activity	GO:0032446//protein modification by small protein conjugation	gi|219128621|ref|XP_002184507.1|/0/predicted protein [Phaeodactylum tricornutum CCAP 1055/1]			DNA binding,GO:0003677		nucleus,GO:0005634	transcription factor activity,GO:0003700	intracellular,GO:0005622	regulation of transcription, DNA-dependent,GO:0006355	ubiquitin-protein ligase activity,GO:0004842	ubiquitin cycle,GO:0006512	MAP kinase activity,GO:0004707	ATP binding,GO:0005524	protein amino acid phosphorylation,GO:0006468
jgi|Phatr2|49567|estExt_fgenesh1_pg.C_chr_230026	1656	3127	0.9934	230.654	681	0.9843	47.9598	3066	GO:0003677//DNA binding;GO:0001071	GO:0006351//transcription, DNA-dependent	gi|219128181|ref|XP_002184297.1|/0/predicted protein [Phaeodactylum tricornutum CCAP 1055/1]			transcription factor activity,GO:0003700		nucleus,GO:0005634	regulation of transcription, DNA-dependent,GO:0006355	DNA binding,GO:0003677
jgi|Phatr2|45314|estExt_fgenesh1_pg.C_chr_60360	1777	3125	0.9724	214.811	13736	0.9814	901.494	5283	GO:0003677//DNA binding;GO:0001071;GO:0005515//protein binding	GO:0006351//transcription, DNA-dependent	gi|219117437|ref|XP_002179513.1|/0/predicted protein [Phaeodactylum tricornutum CCAP 1055/1]			DNA binding,GO:0003677		nucleus,GO:0005634	regulation of transcription, DNA-dependent,GO:0006355
jgi|Phatr2|15730|e_gw1.21.19.1	1329	3120	0.9962	286.763	3309	0.9977	290.377	2408	GO:0016830//carbon-carbon lyase activity;GO:0048037//cofactor binding	GO:0043436;GO:0006665//sphingolipid metabolic process	gi|219127490|ref|XP_002183967.1|/0/predicted protein [Phaeodactylum tricornutum CCAP 1055/1]	K01634	4.1.2.27,Sphinganine-1-phosphate aldolase.	amino acid metabolism,GO:0006520		carboxy-lyase activity,GO:0016831	sphinganine-1-phosphate aldolase activity,GO:0008117
jgi|Phatr2|50272|estExt_fgenesh1_pg.C_chr_280071	3166	3117	0.9981	120.259	408	0.9839	15.0293	7303	-	-	gi|219130119|ref|XP_002185220.1|/0/predicted protein [Phaeodactylum tricornutum CCAP 1055/1]
jgi|Phatr2|45341|estExt_fgenesh1_pg.C_chr_60394	1232	3097	0.9992	307.06	971	0.9976	91.9176	2065	-	-	gi|219117039|ref|XP_002179314.1|/1.72042e-140/predicted protein [Phaeodactylum tricornutum CCAP 1055/1]
jgi|Phatr2|45904|estExt_fgenesh1_pg.C_chr_80252	2026	3086	0.9916	186.059	4050	0.9921	233.134	3283	GO:0004175//endopeptidase activity	GO:0019538//protein metabolic process	gi|219118631|ref|XP_002180084.1|/0/predicted protein [Phaeodactylum tricornutum CCAP 1055/1]		3.4.23.1,Pepsin A.	pepsin A activity,GO:0004194		proteolysis and peptidolysis,GO:0006508	aspartic-type endopeptidase activity,GO:0004190
jgi|Phatr2|54153|estExt_Phatr1_ua_kg.C_chr_30004	1151	3084	0.7428	327.29	939	0.7202	95.1438	3585	-	-	gi|219113395|ref|XP_002186281.1|/9.79104e-159/predicted protein [Phaeodactylum tricornutum CCAP 1055/1]
jgi|Phatr2|44316|estExt_fgenesh1_pg.C_chr_40077	1896	3074	0.9979	198.043	5756	0.9995	354.057	1186	-	-	gi|219114773|ref|XP_002178182.1|/0/predicted protein [Phaeodactylum tricornutum CCAP 1055/1]
jgi|Phatr2|21239|estExt_gwp_gw1.C_chr_120035	1085	3070	0.953	345.622	3268	0.7714	351.271	2223	GO:0003676//nucleic acid binding	GO:0034728	gi|219121565|ref|XP_002181134.1|/1.01653e-69/H3.3 [Phaeodactylum tricornutum CCAP 1055/1]	K11253		nucleosome,GO:0000786		DNA binding,GO:0003677	nucleus,GO:0005634	nucleosome assembly,GO:0006334	chromosome organization and biogenesis (sensu Eukaryota),GO:0007001
jgi|Phatr2|12379|e_gw1.8.244.1	540	3068	0.8352	693.992	67	0.7037	14.4701	3543	-	-	gi|219118961|ref|XP_002180247.1|/7.61993e-103/predicted protein [Phaeodactylum tricornutum CCAP 1055/1]	K13348		integral to membrane,GO:0016021
jgi|Phatr2|45839|estExt_fgenesh1_pg.C_chr_80171	1949	3061	0.9985	191.842	2057	0.9938	123.087	4086	-	GO:0008219//cell death	gi|219118554|ref|XP_002180047.1|/0/predicted protein [Phaeodactylum tricornutum CCAP 1055/1]			integral to membrane,GO:0016021
jgi|Phatr2|43085|estExt_fgenesh1_pg.C_chr_10824	3117	3059	0.9962	119.877	1357	0.9833	50.773	1748	-	-	gi|219111335|ref|XP_002177419.1|/0/predicted protein [Phaeodactylum tricornutum CCAP 1055/1]
jgi|Phatr2|47530|estExt_fgenesh1_pg.C_chr_140012	1650	3054	0.9224	226.088	659	0.9048	46.5792	3807	-	-	gi|219123346|ref|XP_002181987.1|/0/predicted protein [Phaeodactylum tricornutum CCAP 1055/1]
jgi|Phatr2|47546|estExt_fgenesh1_pg.C_chr_140031	1055	3049	0.9981	353.019	357	0.9943	39.4644	1501	-	-	gi|219123038|ref|XP_002181839.1|/1.21668e-136/predicted protein [Phaeodactylum tricornutum CCAP 1055/1]
jgi|Phatr2|44099|estExt_fgenesh1_pg.C_chr_30373	1516	3042	0.9776	245.106	5474	0.9611	421.11	1591	GO:0003677//DNA binding;GO:0001071	GO:0006351//transcription, DNA-dependent;GO:0050896//response to stimulus	gi|219113153|ref|XP_002186160.1|/0/heat shock factor, DNA-binding [Phaeodactylum tricornutum CCAP 1055/1]			transcription factor activity,GO:0003700		nucleus,GO:0005634	regulation of transcription, DNA-dependent,GO:0006355	DNA binding,GO:0003677
jgi|Phatr2|50160|estExt_fgenesh1_pg.C_chr_270084	2897	3036	0.9941	128.011	8750	0.9917	352.249	2748	-	-	gi|219129804|ref|XP_002185070.1|/0/predicted protein [Phaeodactylum tricornutum CCAP 1055/1]
jgi|Phatr2|22019|estExt_gwp_gw1.C_chr_150135	1451	3025	0.9972	254.654	304	0.9897	24.4341	786	GO:0003995//acyl-CoA dehydrogenase activity;GO:0050662//coenzyme binding	GO:0008152//metabolic process	gi|219123841|ref|XP_002182225.1|/0/predicted protein [Phaeodactylum tricornutum CCAP 1055/1]	K00253	1.3.99.-,With other acceptors.	acyl-CoA dehydrogenase activity,GO:0003995		electron transport,GO:0006118	oxidoreductase activity,GO:0016491	short-branched-chain-acyl-CoA dehydrogenase activity,GO:0016937	very-long-chain-acyl-CoA dehydrogenase activity,GO:0017099	acyl-CoA reductase activity,GO:0019109
jgi|Phatr2|55122|estExt_Phatr1_ua_kg.C_chr_250013	2968	3024	0.9838	124.455	3948	0.9946	155.133	3279	GO:0032559//adenyl ribonucleotide binding	GO:0050896//response to stimulus	gi|219129229|ref|XP_002184797.1|/0/protein heat shock protein [Phaeodactylum tricornutum CCAP 1055/1]
jgi|Phatr2|34685|fgenesh1_pg.C_chr_6000058	1809	3014	0.995	203.516	3147	0.995	202.884	1763	GO:0017111//nucleoside-triphosphatase activity;GO:0032559//adenyl ribonucleotide binding	GO:0009207	gi|219117149|ref|XP_002179369.1|/0/predicted protein [Phaeodactylum tricornutum CCAP 1055/1]			ATP binding,GO:0005524		ATPase activity,GO:0016887	nucleotide binding,GO:0000166	nucleoside-triphosphatase activity,GO:0017111
jgi|Phatr2|48899|estExt_fgenesh1_pg.C_chr_190242	1822	3007	0.9978	201.594	15031	0.9989	962.121	4029	-	-	gi|219126295|ref|XP_002183396.1|/0/predicted protein [Phaeodactylum tricornutum CCAP 1055/1]
jgi|Phatr2|17504|estExt_gwp_gw1.C_chr_10428	2296	3006	0.997	159.923	1662	0.9887	84.4208	2408	GO:0004175//endopeptidase activity;GO:0032559//adenyl ribonucleotide binding;GO:0042623//ATPase activity, coupled	GO:0044257//cellular protein catabolic process;GO:0009767//photosynthetic electron transport chain;GO:0009207	gi|219110927|ref|XP_002177215.1|/0/predicted protein [Phaeodactylum tricornutum CCAP 1055/1]	K03798	3.4.24.-,Metalloendopeptidases.	metalloendopeptidase activity,GO:0004222		ATP binding,GO:0005524	proteolysis and peptidolysis,GO:0006508	nucleotide binding,GO:0000166	nucleoside-triphosphatase activity,GO:0017111	membrane,GO:0016020	protein catabolism,GO:0030163	zinc ion binding,GO:0008270	integral to membrane,GO:0016021	stromelysin 3 activity,GO:0004249	collagenase activity,GO:0008133	prenyl protein specific endopeptidase activity,GO:0008319	matrilysin-2 activity,GO:0030402
jgi|Phatr2|43160|estExt_fgenesh1_pg.C_chr_10917	1597	3003	0.9956	229.691	5827	0.9975	425.53	4304	GO:0032559//adenyl ribonucleotide binding;GO:0003824//catalytic activity	-	gi|219111429|ref|XP_002177466.1|/0/predicted protein [Phaeodactylum tricornutum CCAP 1055/1]
jgi|Phatr2|50236|estExt_fgenesh1_pg.C_chr_280028	939	2999	0.9808	390.125	732	0.9425	90.915	3659	GO:0005244//voltage-gated ion channel activity	GO:0043269//regulation of ion transport	gi|219129904|ref|XP_002185117.1|/1.32766e-144/predicted protein [Phaeodactylum tricornutum CCAP 1055/1]	K05862		DNA ligase (ATP) activity,GO:0003910		ATP binding,GO:0005524	DNA replication,GO:0006260	DNA repair,GO:0006281	DNA recombination,GO:0006310	mitochondrial outer membrane,GO:0005741	anion transport,GO:0006820	voltage-gated ion-selective channel activity,GO:0008308
jgi|Phatr2|51931|phatr1_ua_kg.chr_8000007	1144	2992	0.2115	319.469	5647	0.2596	575.681	2811	-	-	gi|219118863|ref|XP_002180198.1|/0/ubiquitin extension protein 4 [Phaeodactylum tricornutum CCAP 1055/1]
jgi|Phatr2|45440|estExt_fgenesh1_pg.C_chr_70065	4664	2985	0.997	78.177	2723	0.9914	68.0894	2969	-	-	gi|219117600|ref|XP_002179592.1|/0/predicted protein [Phaeodactylum tricornutum CCAP 1055/1]
jgi|Phatr2|54026|estExt_Phatr1_ua_kg.C_chr_10116	1269	2982	0.9961	287.038	697	0.9929	64.0562	4446	-	-	gi|219111231|ref|XP_002177367.1|/9.14272e-161/predicted protein [Phaeodactylum tricornutum CCAP 1055/1]
jgi|Phatr2|46218|estExt_fgenesh1_pg.C_chr_90248	824	2973	0.983	440.718	19	0.5667	2.68916	566	-	-	gi|219119856|ref|XP_002180679.1|/5.59738e-93/predicted protein [Phaeodactylum tricornutum CCAP 1055/1]
jgi|Phatr2|44201|estExt_fgenesh1_pg.C_chr_30493	954	2973	0.9832	380.662	9949	0.9937	1216.25	2089	-	-	gi|219113275|ref|XP_002186221.1|/1.27576e-158/predicted protein [Phaeodactylum tricornutum CCAP 1055/1]
jgi|Phatr2|47842|estExt_fgenesh1_pg.C_chr_150083	1899	2951	0.9394	189.818	85	0.8067	5.22016	1105	-	-	gi|219124095|ref|XP_002182347.1|/1.31775e-79/predicted protein [Phaeodactylum tricornutum CCAP 1055/1]
jgi|Phatr2|20755|estExt_gwp_gw1.C_chr_100029	1530	2941	0.8608	234.799	125	0.7601	9.52815	2293	-	GO:0051234//establishment of localization	gi|219120016|ref|XP_002180756.1|/6.8641e-145/predicted protein [Phaeodactylum tricornutum CCAP 1055/1]			transporter activity,GO:0005215		transport,GO:0006810	membrane,GO:0016020
jgi|Phatr2|37403|fgenesh1_pg.C_chr_13000013	324	2939	0.9969	1108.02	1654	0.9969	595.361	1926	-	-	gi|219122276|ref|XP_002181474.1|/5.2478e-58/predicted protein [Phaeodactylum tricornutum CCAP 1055/1]
jgi|Phatr2|52619|phatr1_ua_kg.chr_24000014	1780	2933	0.9169	201.273	22115	0.9348	1448.96	7943	-	GO:0006810//transport	gi|219128636|ref|XP_002184514.1|/0/purine permease [Phaeodactylum tricornutum CCAP 1055/1]	K03458
jgi|Phatr2|48753|estExt_fgenesh1_pg.C_chr_190056	3724	2933	0.9911	96.2045	604	0.9879	18.9155	3173	-	-	gi|219126368|ref|XP_002183431.1|/0/predicted protein [Phaeodactylum tricornutum CCAP 1055/1]
jgi|Phatr2|46123|estExt_fgenesh1_pg.C_chr_90125	1657	2926	0.997	215.697	2867	0.997	201.788	1717	GO:0046914//transition metal ion binding	-	gi|219119304|ref|XP_002180415.1|/0/predicted protein [Phaeodactylum tricornutum CCAP 1055/1]			metal ion binding,GO:0046872
jgi|Phatr2|49281|estExt_fgenesh1_pg.C_chr_210182	920	2921	0.9859	387.826	4339	0.9978	550.037	3123	-	-	gi|219127304|ref|XP_002183878.1|/2.28047e-125/predicted protein [Phaeodactylum tricornutum CCAP 1055/1]
jgi|Phatr2|11741|e_gw1.6.78.1	1269	2918	0.9945	280.877	953	0.9866	87.5833	2827	GO:0019888//protein phosphatase regulator activity	GO:0023052//signaling	gi|219117109|ref|XP_002179349.1|/0/predicted protein [Phaeodactylum tricornutum CCAP 1055/1]	K11584	3.1.2.16,Citrate (pro-3S)-lyase thiolesterase.	protein phosphatase type 2A complex,GO:0000159		signal transduction,GO:0007165	protein phosphatase type 2A regulator activity,GO:0008601	[citrate-(pro-3S)-lyase] thiolesterase activity,GO:0047778
jgi|Phatr2|44318|estExt_fgenesh1_pg.C_chr_40079	616	2915	0.9854	578.031	5309	0.9854	1005.13	2831	GO:0003676//nucleic acid binding	GO:0034728	gi|219114775|ref|XP_002178183.1|/3.02868e-30/n-terminal histone linker H1 [Phaeodactylum tricornutum CCAP 1055/1]	K11275		nucleosome,GO:0000786		DNA binding,GO:0003677	nucleus,GO:0005634	nucleosome assembly,GO:0006334	chromosome organization and biogenesis (sensu Eukaryota),GO:0007001
jgi|Phatr2|29317|estExt_Genewise1.C_chr_160060	2548	2914	0.9949	139.696	1581	0.9941	72.364	2428	GO:0019899//enzyme binding	GO:0019941//modification-dependent protein catabolic process	gi|219124703|ref|XP_002182637.1|/0/CULlin protein 1 [Phaeodactylum tricornutum CCAP 1055/1]	K03347		cell cycle,GO:0007049
jgi|Phatr2|46825|estExt_fgenesh1_pg.C_chr_110221	839	2902	0.969	422.502	782	0.9297	108.701	1602	-	-	gi|219120995|ref|XP_002185729.1|/1.21907e-50/predicted protein [Phaeodactylum tricornutum CCAP 1055/1]
jgi|Phatr2|44770|estExt_fgenesh1_pg.C_chr_50077	1810	2897	0.9945	195.507	1612	0.9994	103.867	2510	GO:0003824//catalytic activity	GO:0008152//metabolic process	gi|219115856|ref|XP_002178723.1|/0/predicted protein [Phaeodactylum tricornutum CCAP 1055/1]
jgi|Phatr2|46593|estExt_fgenesh1_pg.C_chr_100324	932	2896	0.9968	379.556	966	0.9753	120.879	1138	GO:0046914//transition metal ion binding;GO:0051540	GO:0031163;GO:0009657//plastid organization	gi|219120702|ref|XP_002181084.1|/3.36419e-124/predicted protein [Phaeodactylum tricornutum CCAP 1055/1]
jgi|Phatr2|25218|estExt_Genewise1.C_chr_20105	1828	2894	0.9984	193.382	28640	0.9951	1827.2	4908	GO:0017111//nucleoside-triphosphatase activity;GO:0032559//adenyl ribonucleotide binding	GO:0009207	gi|219111693|ref|XP_002177598.1|/0/predicted protein [Phaeodactylum tricornutum CCAP 1055/1]			ATP binding,GO:0005524		ATPase activity,GO:0016887	nucleotide binding,GO:0000166	nucleoside-triphosphatase activity,GO:0017111
jgi|Phatr2|50175|estExt_fgenesh1_pg.C_chr_270103	2680	2891	0.953	131.767	3031	0.9496	131.899	3370	-	-	gi|219129662|ref|XP_002185002.1|/0/predicted protein [Phaeodactylum tricornutum CCAP 1055/1]
jgi|Phatr2|14260|e_gw1.14.167.1	492	2882	0.9898	715.52	271	0.9858	64.2383	1850	GO:0046914//transition metal ion binding;GO:0051536//iron-sulfur cluster binding;GO:0050136//NADH dehydrogenase (quinone) activity	GO:0006091//generation of precursor metabolites and energy	gi|219123199|ref|XP_002181917.1|/2.72242e-95/predicted protein [Phaeodactylum tricornutum CCAP 1055/1]	K03941		ATP synthesis coupled proton transport,GO:0015986		membrane,GO:0016020	proton-transporting two-sector ATPase complex,GO:0016469	hydrogen-transporting ATP synthase activity, rotational mechanism,GO:0046933	hydrogen-transporting ATPase activity, rotational mechanism,GO:0046961	electron transporter activity,GO:0005489	iron ion binding,GO:0005506	electron transport,GO:0006118	oxidoreductase activity, acting on NADH or NADPH,GO:0016651
jgi|Phatr2|49482|estExt_fgenesh1_pg.C_chr_220158	942	2881	0.9968	373.582	5580	0.9958	690.834	4128	-	-	gi|219128061|ref|XP_002184241.1|/7.37438e-119/predicted protein [Phaeodactylum tricornutum CCAP 1055/1]
jgi|Phatr2|54863|estExt_Phatr1_ua_kg.C_chr_160030	866	2870	0.9781	404.815	2134	0.9815	287.387	1614	-	-	gi|219124737|ref|XP_002182653.1|/2.0793e-125/TRD1 [Phaeodactylum tricornutum CCAP 1055/1]
jgi|Phatr2|54405|estExt_Phatr1_ua_kg.C_chr_70011	2759	2870	0.9583	127.064	10494	0.9993	443.588	7072	GO:0015301//anion:anion antiporter activity	GO:0006811//ion transport	gi|219117604|ref|XP_002179594.1|/0/predicted protein [Phaeodactylum tricornutum CCAP 1055/1]
jgi|Phatr2|55100|estExt_Phatr1_ua_kg.C_chr_240011	1191	2852	0.9975	292.503	2408	0.9723	235.795	2566	-	-	gi|219128607|ref|XP_002184500.1|/5.42898e-160/peptidase [Phaeodactylum tricornutum CCAP 1055/1]
jgi|Phatr2|49352|estExt_fgenesh1_pg.C_chr_220003	6063	2850	0.8695	57.4183	708	0.8489	13.6187	2177	-	-	gi|219127907|ref|XP_002184167.1|/0/predicted protein [Phaeodactylum tricornutum CCAP 1055/1]			catalytic activity,GO:0003824		metabolism,GO:0008152	oxidoreductase activity,GO:0016491
jgi|Phatr2|43237|estExt_fgenesh1_pg.C_chr_11005	971	2844	0.9691	357.77	83	0.9197	9.96894	1033	-	-	gi|219111517|ref|XP_002177510.1|/2.11774e-108/predicted protein [Phaeodactylum tricornutum CCAP 1055/1]
jgi|Phatr2|29174|estExt_Genewise1.C_chr_150175	2031	2841	0.997	170.866	4232	0.9995	243.011	2695	GO:0022892	GO:0006605//protein targeting	gi|219124247|ref|XP_002182420.1|/0/predicted protein [Phaeodactylum tricornutum CCAP 1055/1]			protein-nucleus import,GO:0006606		intracellular protein transport,GO:0006886	protein transporter activity,GO:0008565
jgi|Phatr2|35756|fgenesh1_pg.C_chr_8000278	423	2834	0.9976	818.375	24	0.7849	6.617	1115	-	-	-
jgi|Phatr2|48388|estExt_fgenesh1_pg.C_chr_170122	2610	2833	0.7927	132.586	3101	0.6969	138.564	1396	-	-	gi|219125340|ref|XP_002182941.1|/0/predicted protein [Phaeodactylum tricornutum CCAP 1055/1]
jgi|Phatr2|44467|estExt_fgenesh1_pg.C_chr_40265	5976	2830	0.9931	57.8454	594	0.9265	11.5922	1412	-	-	gi|219114951|ref|XP_002178271.1|/0/predicted protein [Phaeodactylum tricornutum CCAP 1055/1]		3.2.1.18,Exo-alpha-sialidase.	subtilase activity,GO:0004289		proteolysis and peptidolysis,GO:0006508	exo-alpha-sialidase activity,GO:0004308
jgi|Phatr2|34157|fgenesh1_pg.C_chr_4000512	1089	2816	0.9954	315.862	1227	0.9972	131.403	1397	-	-	gi|219115191|ref|XP_002178391.1|/0/predicted protein [Phaeodactylum tricornutum CCAP 1055/1]
jgi|Phatr2|26934|estExt_Genewise1.C_chr_60322	1667	2812	0.9916	206.05	336	0.9712	23.5068	3593	GO:0016616//oxidoreductase activity, acting on the CH-OH group of donors, NAD or NADP as acceptor;GO:0048037//cofactor binding;GO:0000166//nucleotide binding	GO:0006007//glucose catabolic process	gi|219117461|ref|XP_002179525.1|/0/6-phosphogluconate dehydrogenase [Phaeodactylum tricornutum CCAP 1055/1]		1.1.1.44,Phosphogluconate dehydrogenase (decarboxylating).	phosphogluconate dehydrogenase (decarboxylating) activity,GO:0004616		pentose-phosphate shunt,GO:0006098
jgi|Phatr2|46548|estExt_fgenesh1_pg.C_chr_100259	2514	2810	0.9885	136.532	469	0.9769	21.7569	3053	GO:0004175//endopeptidase activity	GO:0019538//protein metabolic process	gi|219120274|ref|XP_002180879.1|/0/predicted protein [Phaeodactylum tricornutum CCAP 1055/1]		3.4.21.26,Prolyl oligopeptidase.	catalytic activity,GO:0003824		proteolysis and peptidolysis,GO:0006508	serine-type peptidase activity,GO:0008236	prolyl oligopeptidase activity,GO:0004287	serine-type endopeptidase activity,GO:0004252
jgi|Phatr2|54197|estExt_Phatr1_ua_kg.C_chr_30050	1091	2791	0.9991	312.484	950	0.9991	101.552	2538	-	-	gi|219113187|ref|XP_002186177.1|/1.14065e-161/predicted protein [Phaeodactylum tricornutum CCAP 1055/1]
jgi|Phatr2|48999|estExt_fgenesh1_pg.C_chr_200108	2325	2789	0.9948	146.527	64412	0.9991	3230.98	9003	GO:0008028//monocarboxylic acid transmembrane transporter activity	GO:0015711//organic anion transport	gi|219126952|ref|XP_002183710.1|/0/LCTP l-lactate permease [Phaeodactylum tricornutum CCAP 1055/1]			lactate transporter activity,GO:0015129		lactate transport,GO:0015727
jgi|Phatr2|24195|estExt_gwp_gw1.C_chr_310042	5615	2781	0.9083	60.4985	1289	0.9669	26.7728	4260	GO:0004086//carbamoyl-phosphate synthase activity;GO:0032559//adenyl ribonucleotide binding	GO:0009267//cellular response to starvation;GO:0009064//glutamine family amino acid metabolic process	gi|219130749|ref|XP_002185520.1|/0/CPS III, carbamoyl-phosphate synthase mitochindrial precursor [Phaeodactylum tricornutum CCAP 1055/1]	K01948	6.3.4.16,Carbamoyl-phosphate synthase (ammonia).	catalytic activity,GO:0003824		carbamoyl-phosphate synthase activity,GO:0004086	ATP binding,GO:0005524	nitrogen compound metabolism,GO:0006807	cytoplasm,GO:0005737	arginine biosynthesis,GO:0006526	pyrimidine base biosynthesis,GO:0019856	metabolism,GO:0008152	ligase activity,GO:0016874	carbamoyl-phosphate synthase (ammonia) activity,GO:0004087
jgi|Phatr2|46539|estExt_fgenesh1_pg.C_chr_100247	1242	2777	0.9992	273.116	25501	0.9992	2394.56	5870	-	-	gi|219120616|ref|XP_002181043.1|/0/predicted protein [Phaeodactylum tricornutum CCAP 1055/1]			catalytic activity,GO:0003824
jgi|Phatr2|43240|estExt_fgenesh1_pg.C_chr_11010	1851	2777	0.9989	183.258	3563	0.9908	224.491	2060	-	-	gi|219111523|ref|XP_002177513.1|/0/violaxanthin deepoxidase-related, chloroplast precursor [Phaeodactylum tricornutum CCAP 1055/1]
jgi|Phatr2|47968|estExt_fgenesh1_pg.C_chr_150237	13680	2760	0.9659	24.6443	3430	0.9791	29.2414	4377	-	GO:0033036	gi|219123905|ref|XP_002182256.1|/0/predicted protein [Phaeodactylum tricornutum CCAP 1055/1]
jgi|Phatr2|48086|estExt_fgenesh1_pg.C_chr_160055	671	2759	0.9762	502.253	1175	0.9881	204.223	1857	-	-	gi|219124377|ref|XP_002182481.1|/1.29808e-88/predicted protein [Phaeodactylum tricornutum CCAP 1055/1]
jgi|Phatr2|49663|estExt_fgenesh1_pg.C_chr_230138	1843	2754	0.9848	182.529	7550	0.8676	477.762	3067	-	-	gi|219128492|ref|XP_002184446.1|/0/predicted protein [Phaeodactylum tricornutum CCAP 1055/1]
jgi|Phatr2|21350|estExt_gwp_gw1.C_chr_120168	2099	2745	0.9719	159.743	3963	0.9929	220.192	3600	GO:0008410//CoA-transferase activity	GO:0044248//cellular catabolic process	gi|219122041|ref|XP_002181363.1|/0/predicted protein [Phaeodactylum tricornutum CCAP 1055/1]		2.8.3.5,3-oxoacid CoA-transferase.	metabolism,GO:0008152		CoA-transferase activity,GO:0008410	3-oxoacid CoA-transferase activity,GO:0008260
jgi|Phatr2|12031|e_gw1.7.186.1	894	2745	0.9989	375.058	618	0.9888	80.6197	2687	GO:0016741//transferase activity, transferring one-carbon groups;GO:0016811//hydrolase activity, acting on carbon-nitrogen (but not peptide) bonds, in linear amides;GO:0031406//carboxylic acid binding	GO:0006188//IMP biosynthetic process	gi|219118013|ref|XP_002179790.1|/1.82576e-164/predicted protein [Phaeodactylum tricornutum CCAP 1055/1]		3.5.1.10,Formyltetrahydrofolate deformylase.	biosynthesis,GO:0009058		hydroxymethyl-, formyl- and related transferase activity,GO:0016742	'de novo' IMP biosynthesis,GO:0006189	formyltetrahydrofolate deformylase activity,GO:0008864
jgi|Phatr2|40433|fgenesh1_pg.C_chr_23000154	1758	2744	0.9994	190.659	7345	0.9994	487.263	77273	GO:0015114//phosphate transmembrane transporter activity	GO:0006817//phosphate transport	gi|219128308|ref|XP_002184358.1|/0/predicted protein [Phaeodactylum tricornutum CCAP 1055/1]			phosphate transport,GO:0006817		sodium-dependent phosphate transporter activity,GO:0015321	membrane,GO:0016020
jgi|Phatr2|54656|estExt_Phatr1_ua_kg.C_chr_110043	748	2742	0.9973	447.774	5432	0.996	846.932	4306	-	-	gi|219121023|ref|XP_002185743.1|/1.52517e-107/HSP20 [Phaeodactylum tricornutum CCAP 1055/1]
jgi|Phatr2|43679|estExt_fgenesh1_pg.C_chr_20488	2194	2737	0.9763	152.381	4740	0.9768	251.96	3189	-	-	gi|219112677|ref|XP_002178090.1|/0/predicted protein [Phaeodactylum tricornutum CCAP 1055/1]			carboxypeptidase A activity,GO:0004182		proteolysis and peptidolysis,GO:0006508
jgi|Phatr2|46087|estExt_fgenesh1_pg.C_chr_90083	2724	2737	0.9971	122.733	4013	0.9985	171.812	1541	GO:0004175//endopeptidase activity	GO:0019538//protein metabolic process	gi|219119258|ref|XP_002180393.1|/0/predicted protein [Phaeodactylum tricornutum CCAP 1055/1]			subtilase activity,GO:0004289		proteolysis and peptidolysis,GO:0006508	electron transport,GO:0006118	membrane,GO:0016020	oxidoreductase activity,GO:0016491
jgi|Phatr2|32970|fgenesh1_pg.C_chr_2000511	8403	2731	0.9994	39.6991	1215	0.9608	16.8629	2856	-	-	gi|219112693|ref|XP_002178098.1|/0/predicted protein [Phaeodactylum tricornutum CCAP 1055/1]
jgi|Phatr2|28794|estExt_Genewise1.C_chr_130254	2588	2721	0.9965	128.427	1359	0.9973	61.2414	3504	GO:0015077//monovalent inorganic cation transmembrane transporter activity	GO:0015988//energy coupled proton transport, against electrochemical gradient	gi|219122580|ref|XP_002181620.1|/0/predicted protein [Phaeodactylum tricornutum CCAP 1055/1]	K02154	3.6.3.14,H(+)-transporting two-sector ATPase.	nucleic acid binding,GO:0003676		proton transport,GO:0015992	membrane,GO:0016020	hydrogen-transporting two-sector ATPase activity,GO:0003936	hydrogen-transporting ATP synthase activity, rotational mechanism,GO:0046933	hydrogen-transporting ATPase activity, rotational mechanism,GO:0046961
jgi|Phatr2|36597|fgenesh1_pg.C_chr_10000329	2394	2718	0.9954	138.681	2562	0.9971	124.809	3273	GO:0016462//pyrophosphatase activity;GO:0032559//adenyl ribonucleotide binding	GO:0009987//cellular process	gi|219120710|ref|XP_002181088.1|/0/predicted protein [Phaeodactylum tricornutum CCAP 1055/1]		3.6.1.3,Adenosinetriphosphatase.	ATP binding,GO:0005524		nucleotide binding,GO:0000166	nucleoside-triphosphatase activity,GO:0017111	ATP-dependent DNA helicase activity,GO:0004003	ATP-dependent RNA helicase activity,GO:0004004	ATP-dependent helicase activity,GO:0008026	DNA-dependent ATPase activity,GO:0008094	RNA-dependent ATPase activity,GO:0008186	protein-transporting ATPase activity,GO:0015462	DNA translocase activity,GO:0015616	ATPase activity,GO:0016887	single-stranded DNA-dependent ATP-dependent DNA helicase activity,GO:0017116	ATPase activity, coupled,GO:0042623	ATPase activity, uncoupled,GO:0042624	ATPase activity, coupled to transmembrane movement of ions,GO:0042625	ATPase activity, coupled to transmembrane movement of substances,GO:0042626
jgi|Phatr2|50303|estExt_fgenesh1_pg.C_chr_280107	537	2708	0.9981	615.981	2004	0.9814	435.225	1399	-	GO:0006810//transport;GO:0044248//cellular catabolic process	gi|219130158|ref|XP_002185239.1|/5.17674e-64/predicted protein [Phaeodactylum tricornutum CCAP 1055/1]	K08341
jgi|Phatr2|43830|estExt_fgenesh1_pg.C_chr_30062	5366	2705	0.7954	61.5757	919	0.7898	19.9735	3206	-	-	gi|219112851|ref|XP_002186009.1|/0/vacuolar protein sorting-associated protein 35 [Phaeodactylum tricornutum CCAP 1055/1]		3.2.1.3,Glucan 1,4-alpha-glucosidase.	glucan 1,4-alpha-glucosidase activity,GO:0004339
jgi|Phatr2|46547|estExt_fgenesh1_pg.C_chr_100258	2025	2704	0.7714	163.108	156	0.6849	8.98441	2776	-	-	gi|219120629|ref|XP_002181049.1|/0/predicted protein [Phaeodactylum tricornutum CCAP 1055/1]
jgi|Phatr2|43968|estExt_fgenesh1_pg.C_chr_30224	4982	2696	0.9922	66.1012	5093	0.9964	119.223	2643	GO:0016301//kinase activity;GO:0032559//adenyl ribonucleotide binding	GO:0006464//protein modification process	gi|219113579|ref|XP_002186373.1|/0/predicted protein [Phaeodactylum tricornutum CCAP 1055/1]			protein kinase activity,GO:0004672		ATP binding,GO:0005524	protein amino acid phosphorylation,GO:0006468	protein-tyrosine kinase activity,GO:0004713	protein serine/threonine kinase activity,GO:0004674
jgi|Phatr2|29824|estExt_Genewise1.C_chr_190053	6159	2682	0.9946	53.1914	2383	0.9937	45.1236	3407	GO:0004812//aminoacyl-tRNA ligase activity;GO:0046914//transition metal ion binding;GO:0032559//adenyl ribonucleotide binding	GO:0006418//tRNA aminoacylation for protein translation	gi|219126095|ref|XP_002183300.1|/0/predicted protein [Phaeodactylum tricornutum CCAP 1055/1]	K01870	6.1.1.5,Isoleucine--tRNA ligase.	tRNA ligase activity,GO:0004812		ATP binding,GO:0005524	tRNA aminoacylation for protein translation,GO:0006418	isoleucine-tRNA ligase activity,GO:0004822	isoleucyl-tRNA aminoacylation,GO:0006428
jgi|Phatr2|36600|fgenesh1_pg.C_chr_10000332	420	2681	0.9976	779.723	900	0.9905	249.91	2696	GO:0015002//heme-copper terminal oxidase activity	-	gi|219120339|ref|XP_002180910.1|/1.27154e-67/predicted protein [Phaeodactylum tricornutum CCAP 1055/1]	K02266		cytochrome-c oxidase activity,GO:0004129		mitochondrial membrane,GO:0005740	electron transport,GO:0006118
jgi|Phatr2|16401|e_gw1.25.59.1	1029	2677	0.9981	317.78	2913	0.9981	330.153	1362	-	GO:0006810//transport	gi|219129169|ref|XP_002184768.1|/4.56407e-173/predicted protein [Phaeodactylum tricornutum CCAP 1055/1]
jgi|Phatr2|43990|estExt_fgenesh1_pg.C_chr_30251	1061	2654	0.9991	305.547	919	0.9991	101.016	1319	-	-	gi|219113027|ref|XP_002186097.1|/1.34442e-167/predicted protein [Phaeodactylum tricornutum CCAP 1055/1]	K12880
jgi|Phatr2|38781|fgenesh1_pg.C_chr_17000073	1254	2651	0.8477	258.229	6045	0.8118	562.198	1519	-	-	gi|219125289|ref|XP_002182916.1|/0/predicted protein [Phaeodactylum tricornutum CCAP 1055/1]
jgi|Phatr2|43944|estExt_fgenesh1_pg.C_chr_30197	1579	2651	0.9949	205.079	540	0.9962	39.8843	3413	GO:0051536//iron-sulfur cluster binding;GO:0050136//NADH dehydrogenase (quinone) activity;GO:0000166//nucleotide binding	GO:0008152//metabolic process	gi|219112977|ref|XP_002186072.1|/0/predicted protein [Phaeodactylum tricornutum CCAP 1055/1]	K03942		iron ion binding,GO:0005506		mitochondrial electron transport, NADH to ubiquinone,GO:0006120	NADH dehydrogenase (ubiquinone) activity,GO:0008137	FMN binding,GO:0010181	electron transport,GO:0006118	oxidoreductase activity, acting on NADH or NADPH,GO:0016651	NAD binding,GO:0051287
jgi|Phatr2|47114|estExt_fgenesh1_pg.C_chr_120211	2742	2647	0.9949	117.918	276	0.7834	11.739	1038	-	-	gi|219121735|ref|XP_002181216.1|/0/predicted protein [Phaeodactylum tricornutum CCAP 1055/1]
jgi|Phatr2|47820|estExt_fgenesh1_pg.C_chr_150057	1243	2632	0.9984	258.647	647	0.996	60.7048	1709	-	-	gi|219123718|ref|XP_002182166.1|/4.4362e-144/predicted protein [Phaeodactylum tricornutum CCAP 1055/1]
jgi|Phatr2|43245|estExt_fgenesh1_pg.C_chr_11016	4701	2620	0.9717	68.0776	725	0.8741	17.9861	3028	GO:0017111//nucleoside-triphosphatase activity;GO:0005488//binding	-	gi|219110455|ref|XP_002176979.1|/0/predicted protein [Phaeodactylum tricornutum CCAP 1055/1]			ATP binding,GO:0005524		ATP-dependent helicase activity,GO:0008026	protein binding,GO:0005515	nucleic acid binding,GO:0003676	helicase activity,GO:0004386
jgi|Phatr2|42604|estExt_fgenesh1_pg.C_chr_10230	534	2598	0.9738	594.28	3245	0.9663	708.702	1010	-	-	gi|219110719|ref|XP_002177111.1|/3.02786e-72/predicted protein [Phaeodactylum tricornutum CCAP 1055/1]
jgi|Phatr2|44454|estExt_fgenesh1_pg.C_chr_40250	1559	2584	0.9904	202.46	2838	0.9968	212.303	1029	GO:0003824//catalytic activity	-	gi|219114937|ref|XP_002178264.1|/0/predicted protein [Phaeodactylum tricornutum CCAP 1055/1]	K06897
jgi|Phatr2|2761|gw1.1.316.1	894	2583	0.9933	352.923	3914	0.9955	510.591	4750	GO:0003824//catalytic activity	-	gi|219110147|ref|XP_002176825.1|/0/predicted protein [Phaeodactylum tricornutum CCAP 1055/1]		3.1.3.2,Acid phosphatase.	hydrolase activity,GO:0016787		acid phosphatase activity,GO:0003993
jgi|Phatr2|45816|estExt_fgenesh1_pg.C_chr_80137	2262	2577	0.9757	139.16	7696	0.9757	396.792	3071	GO:0017111//nucleoside-triphosphatase activity;GO:0001071;GO:0003677//DNA binding;GO:0032561//guanyl ribonucleotide binding	GO:0043623//cellular protein complex assembly;GO:0009207;GO:0006351//transcription, DNA-dependent	gi|219118510|ref|XP_002180026.1|/0/predicted protein [Phaeodactylum tricornutum CCAP 1055/1]			transcription factor activity,GO:0003700		nucleus,GO:0005634	regulation of transcription, DNA-dependent,GO:0006355	DNA binding,GO:0003677
jgi|Phatr2|23365|estExt_gwp_gw1.C_chr_230054	1696	2574	0.9935	185.386	118	0.9163	8.11421	782	GO:0008410//CoA-transferase activity	GO:0044248//cellular catabolic process	gi|219128244|ref|XP_002184327.1|/0/succinyl-coenzyme A:3-oxo-acid coenzyme a-transferase [Phaeodactylum tricornutum CCAP 1055/1]	K01027	2.8.3.5,3-oxoacid CoA-transferase.	metabolism,GO:0008152		CoA-transferase activity,GO:0008410	3-oxoacid CoA-transferase activity,GO:0008260
jgi|Phatr2|43684|estExt_fgenesh1_pg.C_chr_20494	1084	2564	0.9954	288.923	328	0.9935	35.2886	702	GO:0016491//oxidoreductase activity	GO:0008152//metabolic process;GO:0006950//response to stress;GO:0009628//response to abiotic stimulus	gi|219112681|ref|XP_002178092.1|/0/predicted protein [Phaeodactylum tricornutum CCAP 1055/1]		1.1.1.200,Aldose-6-phosphate reductase (NADPH).	oxidoreductase activity,GO:0016491		aldose-6-phosphate reductase (NADPH) activity,GO:0047641
jgi|Phatr2|25172|estExt_Genewise1.C_chr_20044	743	2557	0.9838	420.373	231	0.9825	36.2588	6084	GO:0046906//tetrapyrrole binding	GO:0006464//protein modification process	gi|219112237|ref|XP_002177870.1|/4.56742e-96/protein fucoxanthin chlorophyll a/c protein [Phaeodactylum tricornutum CCAP 1055/1]			photosynthesis light harvesting,GO:0009765		membrane,GO:0016020
jgi|Phatr2|50289|estExt_fgenesh1_pg.C_chr_280090	676	2551	0.9956	460.953	1395	0.9527	240.668	1970	-	-	gi|219129964|ref|XP_002185146.1|/3.35542e-68/predicted protein [Phaeodactylum tricornutum CCAP 1055/1]
jgi|Phatr2|49112|estExt_fgenesh1_pg.C_chr_200242	1697	2549	0.9935	183.477	326	0.9676	22.404	628	GO:0016702//oxidoreductase activity, acting on single donors with incorporation of molecular oxygen, incorporation of two atoms of oxygen	GO:0006558//L-phenylalanine metabolic process	gi|219126810|ref|XP_002183642.1|/0/predicted protein [Phaeodactylum tricornutum CCAP 1055/1]	K00451	1.13.11.5,Homogentisate 1,2-dioxygenase.	homogentisate 1,2-dioxygenase activity,GO:0004411		L-phenylalanine catabolism,GO:0006559	tyrosine metabolism,GO:0006570
jgi|Phatr2|44133|estExt_fgenesh1_pg.C_chr_30413	3441	2537	0.9808	90.0594	302	0.9448	10.2356	3636	GO:0003824//catalytic activity;GO:0004888//transmembrane receptor activity	GO:0007166//cell surface receptor linked signaling pathway;GO:0009117//nucleotide metabolic process	gi|219113191|ref|XP_002186179.1|/0/predicted protein [Phaeodactylum tricornutum CCAP 1055/1]			metabotropic glutamate, GABA-B-like receptor activity,GO:0008067		membrane,GO:0016020	nucleotide catabolism,GO:0009166	hydrolase activity,GO:0016787
jgi|Phatr2|42887|estExt_fgenesh1_pg.C_chr_10593	1645	2529	0.907	187.792	2822	0.9173	200.07	2510	-	-	gi|219110066|ref|XP_002176785.1|/0/predicted protein [Phaeodactylum tricornutum CCAP 1055/1]
jgi|Phatr2|17683|estExt_gwp_gw1.C_chr_10644	843	2518	0.9941	364.856	2840	0.9964	392.899	2404	-	GO:0006810//transport	gi|219110149|ref|XP_002176826.1|/1.7911e-126/predicted protein [Phaeodactylum tricornutum CCAP 1055/1]	K08515		integral to membrane,GO:0016021		vesicle-mediated transport,GO:0016192
jgi|Phatr2|45833|estExt_fgenesh1_pg.C_chr_80158	1527	2498	0.6529	199.823	6226	0.5907	475.511	1564	-	-	gi|219118539|ref|XP_002180040.1|/6.29531e-98/predicted protein [Phaeodactylum tricornutum CCAP 1055/1]
jgi|Phatr2|55086|estExt_Phatr1_ua_kg.C_chr_230020	2613	2484	0.9958	116.12	14557	0.9985	649.715	4923	GO:0016620//oxidoreductase activity, acting on the aldehyde or oxo group of donors, NAD or NADP as acceptor;GO:0016774//phosphotransferase activity, carboxyl group as acceptor	GO:0009725//response to hormone stimulus;GO:0009414//response to water deprivation;GO:0006560//proline metabolic process;GO:0006972//hyperosmotic response;GO:0048513//organ development	gi|219128528|ref|XP_002184463.1|/0/delta l-pyrroline-5-carboxylate synthetase [Phaeodactylum tricornutum CCAP 1055/1]	K12657
jgi|Phatr2|45761|estExt_fgenesh1_pg.C_chr_80068	1907	2470	0.9969	158.212	2554	0.9927	156.193	2253	-	-	gi|219118841|ref|XP_002180187.1|/0/predicted protein [Phaeodactylum tricornutum CCAP 1055/1]
jgi|Phatr2|54801|estExt_Phatr1_ua_kg.C_chr_150003	5342	2464	0.9882	56.3417	2307	0.9949	50.3656	10530	-	GO:0015031//protein transport	gi|219124034|ref|XP_002182318.1|/0/predicted protein [Phaeodactylum tricornutum CCAP 1055/1]	K04646
jgi|Phatr2|49574|estExt_fgenesh1_pg.C_chr_230033	1779	2464	0.9933	169.183	944	0.9573	61.8851	1805	-	-	gi|219128375|ref|XP_002184390.1|/0/predicted protein [Phaeodactylum tricornutum CCAP 1055/1]
jgi|Phatr2|42510|estExt_fgenesh1_pg.C_chr_10114	1178	2454	0.9966	254.462	3356	0.9992	332.251	2793	-	-	gi|219110597|ref|XP_002177050.1|/0/predicted protein [Phaeodactylum tricornutum CCAP 1055/1]
jgi|Phatr2|44141|estExt_fgenesh1_pg.C_chr_30425	2277	2442	0.9789	131.001	2282	0.9051	116.881	1588	-	-	gi|219113773|ref|XP_002186470.1|/0/predicted protein [Phaeodactylum tricornutum CCAP 1055/1]
jgi|Phatr2|54150|estExt_Phatr1_ua_kg.C_chr_30001	1147	2438	0.9669	259.635	47027	0.9878	4781.61	2211	-	GO:0050896//response to stimulus	gi|219112807|ref|XP_002185987.1|/0/heat shock protein Hsp20 [Phaeodactylum tricornutum CCAP 1055/1]
jgi|Phatr2|54219|estExt_Phatr1_ua_kg.C_chr_40004	1721	2432	0.9831	172.614	615	0.9814	41.6758	1126	GO:0046914//transition metal ion binding;GO:0016418;GO:0030523	GO:0035337	gi|219115279|ref|XP_002178435.1|/0/dihydrolipoamide acetyl transferase [Phaeodactylum tricornutum CCAP 1055/1]	K09699	2.3.1.12,Dihydrolipoamide S-acetyltransferase.	dihydrolipoyllysine-residue acetyltransferase activity,GO:0004742		dihydrolipoamide S-acyltransferase complex,GO:0009351	dihydrolipoamide S-acyltransferase activity,GO:0030523
jgi|Phatr2|24439|estExt_Genewise1.C_chr_10188	1289	2428	0.9379	230.085	2109	0.9387	190.816	1551	-	-	gi|219109704|ref|XP_002176606.1|/0/predicted protein [Phaeodactylum tricornutum CCAP 1055/1]	K14298
jgi|Phatr2|49766|estExt_fgenesh1_pg.C_chr_240073	5466	2425	0.9934	54.192	1152	0.9916	24.5795	1740	-	-	gi|219128786|ref|XP_002184586.1|/0/predicted protein [Phaeodactylum tricornutum CCAP 1055/1]
jgi|Phatr2|54986|estExt_Phatr1_ua_kg.C_chr_200019	1385	2422	0.9769	213.608	19	0.4939	1.5999	2758	-	-	gi|219126732|ref|XP_002183604.1|/0/cell surface protein [Phaeodactylum tricornutum CCAP 1055/1]
jgi|Phatr2|17495|estExt_gwp_gw1.C_chr_10419	1877	2422	0.9808	157.617	262	0.9771	16.279	1016	GO:0008443//phosphofructokinase activity;GO:0019203//carbohydrate phosphatase activity;GO:0032559//adenyl ribonucleotide binding	GO:0006000//fructose metabolic process;GO:0006796//phosphate metabolic process	gi|219109923|ref|XP_002176714.1|/0/bifunctional 6-phosphofructo-2-kinase [Phaeodactylum tricornutum CCAP 1055/1]	K01103	3.1.3.46,Fructose-2,6-bisphosphate 2-phosphatase.	catalytic activity,GO:0003824		metabolism,GO:0008152	ATP binding,GO:0005524	fructose 2,6-bisphosphate metabolism,GO:0006003	fructose-2,6-bisphosphate 2-phosphatase activity,GO:0004331
jgi|Phatr2|50742|estExt_fgenesh1_pm.C_chr_20050	1061	2417	0.9312	278.262	1313	0.9312	144.324	2252	-	-	gi|219112741|ref|XP_002178122.1|/4.47551e-163/triose phosphate/phosphate translocator [Phaeodactylum tricornutum CCAP 1055/1]
jgi|Phatr2|50531|estExt_fgenesh1_pg.C_chr_310007	1572	2401	0.9847	186.566	9802	0.9936	727.197	3527	-	-	gi|219130648|ref|XP_002185472.1|/1.20522e-168/predicted protein [Phaeodactylum tricornutum CCAP 1055/1]
jgi|Phatr2|45679|estExt_fgenesh1_pg.C_chr_70356	2255	2389	0.9885	129.408	720	0.9814	37.2371	5754	GO:0005488//binding	GO:0009888//tissue development;GO:0048513//organ development	gi|219117915|ref|XP_002179743.1|/0/predicted protein [Phaeodactylum tricornutum CCAP 1055/1]
jgi|Phatr2|47129|estExt_fgenesh1_pg.C_chr_120228	2301	2381	0.9935	126.397	304	0.9613	15.408	1299	-	-	gi|219122114|ref|XP_002181398.1|/0/predicted protein [Phaeodactylum tricornutum CCAP 1055/1]
jgi|Phatr2|49683|estExt_fgenesh1_pg.C_chr_230164	1594	2372	0.9718	181.769	15	0.2949	1.09747	1269	-	-	gi|219128517|ref|XP_002184458.1|/0/predicted protein [Phaeodactylum tricornutum CCAP 1055/1]
jgi|Phatr2|43884|estExt_fgenesh1_pg.C_chr_30130	1778	2372	0.9978	162.958	3272	0.9994	214.621	1621	GO:0042623//ATPase activity, coupled	GO:0019538//protein metabolic process	gi|219113479|ref|XP_002186323.1|/0/predicted protein [Phaeodactylum tricornutum CCAP 1055/1]	K11793		ATP-dependent peptidase activity,GO:0004176		ATP-dependent proteolysis,GO:0006510
jgi|Phatr2|48157|estExt_fgenesh1_pg.C_chr_160147	1750	2370	0.9657	165.426	234	0.896	15.5944	1137	GO:0004721//phosphoprotein phosphatase activity;GO:0043169//cation binding	GO:0006464//protein modification process	gi|219124776|ref|XP_002182672.1|/0/predicted protein [Phaeodactylum tricornutum CCAP 1055/1]		3.1.3.16,Serine/threonine specific protein phosphatase.	protein serine/threonine phosphatase activity,GO:0004722		protein amino acid dephosphorylation,GO:0006470	protein serine/threonine phosphatase complex,GO:0008287	catalytic activity,GO:0003824	protein phosphatase type 2A activity,GO:0000158	phosphoprotein phosphatase activity,GO:0004721	calcium-dependent protein serine/threonine phosphatase activity,GO:0004723	magnesium-dependent protein serine/threonine phosphatase activity,GO:0004724	magnesium-dependent protein serine/threonine phosphatase complex,GO:0005963	CTD phosphatase activity,GO:0008420	calcium-dependent protein serine/threonine phosphatase regulator activity,GO:0008597	protein phosphatase type 2C activity,GO:0015071	myosin phosphatase activity,GO:0017018	myosin phosphatase regulator activity,GO:0017020	myosin phosphatase complex,GO:0017023	protein phosphatase type 2B activity,GO:0030357
jgi|Phatr2|47039|estExt_fgenesh1_pg.C_chr_120111	1905	2366	0.9843	151.71	1165	0.9843	71.3216	1042	GO:0008135//translation factor activity, nucleic acid binding	GO:0006412//translation	gi|219121987|ref|XP_002181337.1|/0/predicted protein [Phaeodactylum tricornutum CCAP 1055/1]	K03262		translation initiation factor activity,GO:0003743		translational initiation,GO:0006413	regulation of translational initiation,GO:0006446
jgi|Phatr2|9078|e_gw1.1.908.1	318	2364	0.9969	908.058	32	0.9119	11.7358	1524	-	-	gi|219110911|ref|XP_002177207.1|/2.45446e-55/predicted protein [Phaeodactylum tricornutum CCAP 1055/1]
jgi|Phatr2|45518|estExt_fgenesh1_pg.C_chr_70162	2949	2363	0.9939	97.8773	2274	0.9949	89.9303	3058	GO:0003824//catalytic activity	GO:0044238//primary metabolic process	gi|219117704|ref|XP_002179642.1|/0/predicted protein [Phaeodactylum tricornutum CCAP 1055/1]			calcium ion binding,GO:0005509		catalytic activity,GO:0003824	nutrient reservoir activity,GO:0045735
jgi|Phatr2|19982|estExt_gwp_gw1.C_chr_70146	7134	2356	0.9968	40.3399	1271	0.9239	20.7779	3275	-	GO:0000377//RNA splicing, via transesterification reactions with bulged adenosine as nucleophile	gi|219117712|ref|XP_002179646.1|/0/predicted protein [Phaeodactylum tricornutum CCAP 1055/1]	K12856
jgi|Phatr2|27696|estExt_Genewise1.C_chr_90223	895	2345	0.9989	320.046	1517	0.9989	197.675	1419	-	-	gi|219119401|ref|XP_002180462.1|/1.85134e-116/predicted protein [Phaeodactylum tricornutum CCAP 1055/1]			catalytic activity,GO:0003824		metabolism,GO:0008152
jgi|Phatr2|49591|estExt_fgenesh1_pg.C_chr_230054	708	2338	0.8771	403.371	3052	0.8771	502.738	2130	-	-	gi|219128210|ref|XP_002184311.1|/1.80806e-107/predicted protein [Phaeodactylum tricornutum CCAP 1055/1]
jgi|Phatr2|48725|estExt_fgenesh1_pg.C_chr_190020	2127	2335	0.9962	134.095	1067	0.9944	58.5042	2094	-	-	gi|219126054|ref|XP_002183280.1|/0/predicted protein [Phaeodactylum tricornutum CCAP 1055/1]
jgi|Phatr2|50583|estExt_fgenesh1_pg.C_chr_310073	1418	2334	0.9965	201.056	5524	0.9922	454.326	2036	-	-	gi|219130790|ref|XP_002185540.1|/1.588e-148/predicted protein [Phaeodactylum tricornutum CCAP 1055/1]
jgi|Phatr2|44695|estExt_fgenesh1_pg.C_chr_40534	3737	2333	0.5443	76.2579	134	0.4584	4.18188	4869	GO:0070011//peptidase activity, acting on L-amino acid peptides	GO:0019538//protein metabolic process	gi|219115213|ref|XP_002178402.1|/0/predicted protein [Phaeodactylum tricornutum CCAP 1055/1]			metabolism,GO:0008152		oxidoreductase activity,GO:0016491
jgi|Phatr2|23794|estExt_gwp_gw1.C_chr_270047	619	2322	0.9984	458.21	1175	0.9984	221.379	4122	GO:0046872//metal ion binding	-	gi|219129760|ref|XP_002185049.1|/3.56788e-79/calmoduline [Phaeodactylum tricornutum CCAP 1055/1]	K02183		calcium ion binding,GO:0005509
jgi|Phatr2|49264|estExt_fgenesh1_pg.C_chr_210162	7538	2319	0.9365	37.5783	838	0.8745	12.9652	2692	-	-	gi|219127535|ref|XP_002183989.1|/0/predicted protein [Phaeodactylum tricornutum CCAP 1055/1]
jgi|Phatr2|48482|estExt_fgenesh1_pg.C_chr_170242	1822	2315	0.9989	155.201	2311	0.9989	147.925	899	-	-	gi|219125455|ref|XP_002182997.1|/0/predicted protein [Phaeodactylum tricornutum CCAP 1055/1]
jgi|Phatr2|47649|estExt_fgenesh1_pg.C_chr_140159	1086	2308	0.9991	259.597	23	0.6197	2.46995	1259	-	-	gi|219123164|ref|XP_002181900.1|/5.28868e-151/predicted protein [Phaeodactylum tricornutum CCAP 1055/1]
jgi|Phatr2|40880|fgenesh1_pg.C_chr_26000060	1251	2303	0.9976	224.869	60	0.7242	5.59351	5081	GO:0043169//cation binding;GO:0016810//hydrolase activity, acting on carbon-nitrogen (but not peptide) bonds	-	gi|219129463|ref|XP_002184908.1|/0/agmatinase [Phaeodactylum tricornutum CCAP 1055/1]		3.5.3.11,Agmatinase.	arginase activity,GO:0004053		arginine catabolism,GO:0006527	catalytic activity,GO:0003824	agmatinase activity,GO:0008783
jgi|Phatr2|43727|estExt_fgenesh1_pg.C_chr_20544	1481	2298	0.9176	189.534	266	0.8656	20.9468	1513	-	-	gi|219112725|ref|XP_002178114.1|/1.4585e-160/predicted protein [Phaeodactylum tricornutum CCAP 1055/1]
jgi|Phatr2|6062|gw1.17.143.1	597	2284	0.9899	467.321	157	0.9581	30.6701	8047	-	GO:0006091//generation of precursor metabolites and energy	gi|219125274|ref|XP_002182909.1|/2.70969e-113/predicted protein [Phaeodactylum tricornutum CCAP 1055/1]			photosynthesis light harvesting,GO:0009765		membrane,GO:0016020
jgi|Phatr2|49415|estExt_fgenesh1_pg.C_chr_220078	2636	2277	0.7136	105.514	9071	0.3957	401.328	2193	-	-	gi|219127725|ref|XP_002184080.1|/0/predicted protein [Phaeodactylum tricornutum CCAP 1055/1]
jgi|Phatr2|13078|e_gw1.10.57.1	1440	2269	0.9993	192.471	5232	0.9986	423.736	4376	-	-	gi|219120752|ref|XP_002181108.1|/0/predicted protein [Phaeodactylum tricornutum CCAP 1055/1]
jgi|Phatr2|45509|estExt_fgenesh1_pg.C_chr_70151	3432	2258	0.9624	80.3655	4716	0.9691	160.257	4451	GO:0016884//carbon-nitrogen ligase activity, with glutamine as amido-N-donor;GO:0016787//hydrolase activity;GO:0032559//adenyl ribonucleotide binding	GO:0019359	gi|219117689|ref|XP_002179635.1|/0/predicted protein [Phaeodactylum tricornutum CCAP 1055/1]	K01950	6.3.5.1,NAD(+) synthase (glutamine-hydrolysing).	nitrogen compound metabolism,GO:0006807		hydrolase activity, acting on carbon-nitrogen (but not peptide) bonds,GO:0016810	NAD+ synthase (glutamine-hydrolyzing) activity,GO:0003952	ATP binding,GO:0005524	NAD biosynthesis,GO:0009435
jgi|Phatr2|47972|estExt_fgenesh1_pg.C_chr_150241	1421	2255	0.9585	193.841	1532	0.9972	125.735	1269	-	-	gi|219124260|ref|XP_002182426.1|/1.07072e-136/predicted protein [Phaeodactylum tricornutum CCAP 1055/1]
jgi|Phatr2|10356|e_gw1.3.378.1	378	2255	0.9947	728.698	3396	0.9921	1047.77	1551	GO:0016627//oxidoreductase activity, acting on the CH-CH group of donors	GO:0009060//aerobic respiration	gi|219112939|ref|XP_002186053.1|/2.53767e-52/succinate dehydrogenase cytochrome b subunit [Phaeodactylum tricornutum CCAP 1055/1]		1.3.5.1,Succinate dehydrogenase (ubiquinone).	succinate dehydrogenase activity,GO:0000104		tricarboxylic acid cycle,GO:0006099	electron transport,GO:0006118	membrane,GO:0016020	succinate dehydrogenase (ubiquinone) activity,GO:0008177
jgi|Phatr2|43224|estExt_fgenesh1_pg.C_chr_10989	2804	2254	0.9904	98.1904	1049	0.9907	43.6302	3397	GO:0016670//oxidoreductase activity, acting on sulfur group of donors, oxygen as acceptor	GO:0008152//metabolic process;GO:0019725//cellular homeostasis	gi|219111499|ref|XP_002177501.1|/0/predicted protein [Phaeodactylum tricornutum CCAP 1055/1]		5.3.4.1,Protein disulfide isomerase.	electron transporter activity,GO:0005489		electron transport,GO:0006118	protein disulfide isomerase activity,GO:0003756
jgi|Phatr2|45612|estExt_fgenesh1_pg.C_chr_70273	1574	2253	0.8424	174.844	213	0.8418	15.7821	565	-	-	gi|219117821|ref|XP_002179698.1|/0/predicted protein [Phaeodactylum tricornutum CCAP 1055/1]
jgi|Phatr2|14177|e_gw1.14.24.1	1113	2249	0.9874	246.824	2194	0.9802	229.896	1834	GO:0019787//small conjugating protein ligase activity	GO:0032446//protein modification by small protein conjugation	gi|219123499|ref|XP_002182061.1|/0/predicted protein [Phaeodactylum tricornutum CCAP 1055/1]		6.3.2.19,Ubiquitin--protein ligase.	ubiquitin-protein ligase activity,GO:0004842		intracellular,GO:0005622	protein modification,GO:0006464	ubiquitin cycle,GO:0006512
jgi|Phatr2|47685|estExt_fgenesh1_pg.C_chr_140203	1929	2247	0.9995	142.287	727	0.9938	43.9534	1366	GO:0016881//acid-amino acid ligase activity;GO:0032559//adenyl ribonucleotide binding	GO:0006760//folic acid and derivative metabolic process	gi|219123545|ref|XP_002182083.1|/0/predicted protein [Phaeodactylum tricornutum CCAP 1055/1]		6.3.2.17,Folylpolyglutamate synthase.	tetrahydrofolylpolyglutamate synthase activity,GO:0004326		ATP binding,GO:0005524	folic acid and derivative biosynthesis,GO:0009396
jgi|Phatr2|41423|fgenesh1_pg.C_chr_30000038	1077	2247	0.9842	254.848	2479	0.9833	268.442	2878	GO:0016832//aldehyde-lyase activity	GO:0006007//glucose catabolic process	gi|219130561|ref|XP_002185431.1|/0/fructose-bisphosphate aldolase [Phaeodactylum tricornutum CCAP 1055/1]		4.1.2.13,Fructose-bisphosphate aldolase.	fructose-bisphosphate aldolase activity,GO:0004332		glycolysis,GO:0006096
jgi|Phatr2|49601|estExt_fgenesh1_pg.C_chr_230065	1740	2246	0.9816	157.672	539	0.9201	36.1268	1306	GO:0048037//cofactor binding;GO:0008483//transaminase activity	-	gi|219128218|ref|XP_002184315.1|/0/alanine glyoxylate aminotransferase [Phaeodactylum tricornutum CCAP 1055/1]
jgi|Phatr2|46420|estExt_fgenesh1_pg.C_chr_100099	4069	2246	0.9993	67.4241	1444	0.9948	41.3875	2123	-	-	gi|219120479|ref|XP_002180977.1|/0/predicted protein [Phaeodactylum tricornutum CCAP 1055/1]
jgi|Phatr2|47962|estExt_fgenesh1_pg.C_chr_150230	1178	2243	0.9593	232.583	584	0.9329	57.8173	1491	-	-	gi|219123898|ref|XP_002182253.1|/2.5242e-117/predicted protein [Phaeodactylum tricornutum CCAP 1055/1]			protein modification,GO:0006464
jgi|Phatr2|43921|estExt_fgenesh1_pg.C_chr_30171	1917	2222	0.9911	141.584	952	0.9724	57.9169	1506	-	-	gi|219113519|ref|XP_002186343.1|/0/predicted protein [Phaeodactylum tricornutum CCAP 1055/1]
jgi|Phatr2|47192|estExt_fgenesh1_pg.C_chr_120305	2058	2214	0.9976	131.409	1219	0.9883	69.0794	1634	GO:0008289//lipid binding	-	gi|219121825|ref|XP_002181259.1|/0/predicted protein [Phaeodactylum tricornutum CCAP 1055/1]
jgi|Phatr2|45342|estExt_fgenesh1_pg.C_chr_60395	4269	2208	0.9618	63.178	16397	0.9489	447.949	4314	-	-	gi|219117475|ref|XP_002179532.1|/0/predicted protein [Phaeodactylum tricornutum CCAP 1055/1]
jgi|Phatr2|12878|e_gw1.9.223.1	939	2201	0.9957	286.317	2086	0.9936	259.083	1327	-	-	gi|219119643|ref|XP_002180577.1|/1.79543e-157/predicted protein [Phaeodactylum tricornutum CCAP 1055/1]	K07588
jgi|Phatr2|54499|estExt_Phatr1_ua_kg.C_chr_80038	786	2200	0.9975	341.895	120	0.8817	17.8053	7024	GO:0046872//metal ion binding	GO:0044237//cellular metabolic process	gi|219119081|ref|XP_002180307.1|/3.27627e-87/oxygen-evolving enhancer protein 3 [Phaeodactylum tricornutum CCAP 1055/1]
jgi|Phatr2|47852|estExt_fgenesh1_pg.C_chr_150096	1283	2199	0.947	209.359	725	0.9221	65.9024	993	-	-	gi|219124107|ref|XP_002182353.1|/4.61362e-160/predicted protein [Phaeodactylum tricornutum CCAP 1055/1]
jgi|Phatr2|49461|estExt_fgenesh1_pg.C_chr_220130	1843	2199	0.962	145.745	71	0.6468	4.49286	672	-	-	gi|219127784|ref|XP_002184108.1|/0/predicted protein [Phaeodactylum tricornutum CCAP 1055/1]
jgi|Phatr2|48163|estExt_fgenesh1_pg.C_chr_160153	2459	2189	0.9874	108.738	1581	0.9776	74.9831	1082	-	-	gi|219124471|ref|XP_002182526.1|/0/predicted protein [Phaeodactylum tricornutum CCAP 1055/1]		2.4.2.30,NAD(+) ADP-ribosyltransferase.	NAD+ ADP-ribosyltransferase activity,GO:0003950
jgi|Phatr2|47001|estExt_fgenesh1_pg.C_chr_120062	2013	2181	0.9871	132.344	3393	0.9826	196.576	2777	-	-	gi|219121589|ref|XP_002181146.1|/0/predicted protein [Phaeodactylum tricornutum CCAP 1055/1]
jgi|Phatr2|41316|fgenesh1_pg.C_chr_29000031	1143	2174	0.9081	232.331	303	0.8819	30.9162	563	-	-	gi|219130348|ref|XP_002185329.1|/6.00471e-92/predicted protein [Phaeodactylum tricornutum CCAP 1055/1]		3.2.1.3,Glucan 1,4-alpha-glucosidase.	glucan 1,4-alpha-glucosidase activity,GO:0004339
jgi|Phatr2|18927|estExt_gwp_gw1.C_chr_40095	1070	2167	0.9963	247.382	85	0.9467	9.26457	1111	-	GO:0051234//establishment of localization	gi|219115399|ref|XP_002178495.1|/4.19828e-169/predicted protein [Phaeodactylum tricornutum CCAP 1055/1]	K03454		tRNA ligase activity,GO:0004812		ATP binding,GO:0005524	tRNA aminoacylation for protein translation,GO:0006418	binding,GO:0005488	transport,GO:0006810	membrane,GO:0016020	transporter activity,GO:0005215	mitochondrial inner membrane,GO:0005743
jgi|Phatr2|50390|estExt_fgenesh1_pg.C_chr_290053	2044	2162	0.4799	129.202	1202	0.4809	68.5826	7529	-	-	gi|219130271|ref|XP_002185292.1|/3.77853e-104/probable cell surface glycoprotein [Phaeodactylum tricornutum CCAP 1055/1]		6.3.2.-,Acid--D-amino-acid ligases (peptide synthases).	UDP-N-acetylmuramoylalanyl-D-glutamyl-2,6-diaminopimelate-D-alanyl-D-alanine ligase activity,GO:0008766		acid-amino acid ligase activity,GO:0016881	ribosomal S6-glutamic acid ligase activity,GO:0018169
jgi|Phatr2|11674|e_gw1.6.9.1	1755	2161	0.9989	150.408	2153	0.9989	143.073	2733	GO:0017111//nucleoside-triphosphatase activity;GO:0015405//P-P-bond-hydrolysis-driven transmembrane transporter activity;GO:0032559//adenyl ribonucleotide binding	GO:0006810//transport;GO:0006875//cellular metal ion homeostasis;GO:0009207	gi|219117103|ref|XP_002179346.1|/0/predicted protein [Phaeodactylum tricornutum CCAP 1055/1]			ATP binding,GO:0005524		transport,GO:0006810	integral to membrane,GO:0016021	ATPase activity, coupled to transmembrane movement of substances,GO:0042626	DNA binding,GO:0003677	DNA methylation,GO:0006306	N-methyltransferase activity,GO:0008170	ATPase activity,GO:0016887	nucleotide binding,GO:0000166	nucleoside-triphosphatase activity,GO:0017111
jgi|Phatr2|45225|estExt_fgenesh1_pg.C_chr_60234	3626	2160	0.9735	72.7644	1615	0.9771	51.9439	1879	-	GO:0006810//transport	gi|219117315|ref|XP_002179452.1|/0/predicted protein [Phaeodactylum tricornutum CCAP 1055/1]
jgi|Phatr2|3296|gw1.4.169.1	1140	2156	0.9982	231.013	1938	0.9965	198.262	2509	-	-	gi|219115357|ref|XP_002178474.1|/0/predicted protein [Phaeodactylum tricornutum CCAP 1055/1]
jgi|Phatr2|44750|estExt_fgenesh1_pg.C_chr_50050	2043	2153	0.9447	128.727	1839	0.9804	104.979	1608	GO:0003677//DNA binding;GO:0001071	GO:0006351//transcription, DNA-dependent	gi|219115828|ref|XP_002178709.1|/0/predicted protein [Phaeodactylum tricornutum CCAP 1055/1]			transcription factor activity,GO:0003700		nucleus,GO:0005634	regulation of transcription, DNA-dependent,GO:0006355	DNA binding,GO:0003677
jgi|Phatr2|43127|estExt_fgenesh1_pg.C_chr_10876	1090	2149	0.9954	240.826	1752	0.9963	187.455	1993	-	-	gi|219111391|ref|XP_002177447.1|/1.87579e-172/predicted protein [Phaeodactylum tricornutum CCAP 1055/1]
jgi|Phatr2|16798|e_gw1.28.104.1	474	2144	0.9958	552.509	2125	0.981	522.842	1699	-	GO:0006810//transport	gi|219130089|ref|XP_002185206.1|/7.23755e-71/predicted protein [Phaeodactylum tricornutum CCAP 1055/1]	K08515		integral to membrane,GO:0016021		vesicle-mediated transport,GO:0016192
jgi|Phatr2|42807|estExt_fgenesh1_pg.C_chr_10491	1046	2142	0.9981	250.139	296	0.9981	33.0028	729	-	-	gi|219110971|ref|XP_002177237.1|/1.31227e-175/predicted protein [Phaeodactylum tricornutum CCAP 1055/1]
jgi|Phatr2|48293|estExt_fgenesh1_pg.C_chr_170007	520	2135	0.9981	501.519	1582	0.9981	354.808	1522	-	-	gi|219124956|ref|XP_002182757.1|/8.97299e-87/predicted protein [Phaeodactylum tricornutum CCAP 1055/1]
jgi|Phatr2|43887|estExt_fgenesh1_pg.C_chr_30134	4030	2124	0.9677	64.3788	3338	0.9571	96.5987	2855	-	-	gi|219112917|ref|XP_002186042.1|/0/predicted protein [Phaeodactylum tricornutum CCAP 1055/1]		3.6.4.1,Myosin ATPase.	myosin ATPase activity,GO:0008570
jgi|Phatr2|11235|e_gw1.5.337.1	330	2119	0.9909	784.35	72	0.9939	25.4454	476	GO:0005488//binding	-	gi|219116042|ref|XP_002178816.1|/1.01811e-56/predicted protein [Phaeodactylum tricornutum CCAP 1055/1]
jgi|Phatr2|48676|estExt_fgenesh1_pg.C_chr_180220	14680	2113	0.6217	17.5819	516	0.5946	4.09934	4035	GO:0005488//binding	-	gi|219125980|ref|XP_002183246.1|/0/predicted protein [Phaeodactylum tricornutum CCAP 1055/1]			DNA binding,GO:0003677
jgi|Phatr2|46265|estExt_fgenesh1_pg.C_chr_90304	1301	2110	0.9992	198.106	2379	0.9908	213.259	2108	GO:0046914//transition metal ion binding	-	gi|219119487|ref|XP_002180503.1|/4.6832e-176/predicted protein [Phaeodactylum tricornutum CCAP 1055/1]			ubiquitin ligase complex,GO:0000151		ubiquitin-protein ligase activity,GO:0004842	zinc ion binding,GO:0008270	protein ubiquitination,GO:0016567
jgi|Phatr2|46187|estExt_fgenesh1_pg.C_chr_90203	817	2107	0.8433	315.018	453	0.8078	64.6646	2208	GO:0015002//heme-copper terminal oxidase activity	-	gi|219119814|ref|XP_002180659.1|/1.35134e-115/predicted protein [Phaeodactylum tricornutum CCAP 1055/1]
jgi|Phatr2|54979|estExt_Phatr1_ua_kg.C_chr_200012	535	2107	0.9477	481.065	4	0.286	0.87196	862	-	-	gi|219126963|ref|XP_002183715.1|/6.12496e-73/predicted protein [Phaeodactylum tricornutum CCAP 1055/1]
jgi|Phatr2|43581|estExt_fgenesh1_pg.C_chr_20360	856	2104	0.9965	300.238	71	0.9124	9.6733	1578	-	-	gi|219111907|ref|XP_002177705.1|/1.28211e-119/predicted protein [Phaeodactylum tricornutum CCAP 1055/1]
jgi|Phatr2|44101|estExt_fgenesh1_pg.C_chr_30378	1468	2103	0.9857	174.987	768	0.9857	61.0134	2014	GO:0003824//catalytic activity	GO:0009987//cellular process	gi|219113163|ref|XP_002186165.1|/0/predicted protein [Phaeodactylum tricornutum CCAP 1055/1]
jgi|Phatr2|31878|fgenesh1_pg.C_chr_1000479	474	2100	0.9895	541.17	217	0.9852	53.3914	808	-	-	gi|219109959|ref|XP_002176732.1|/3.33866e-92/predicted protein [Phaeodactylum tricornutum CCAP 1055/1]
jgi|Phatr2|20504|estExt_gwp_gw1.C_chr_90144	2704	2093	0.9911	94.5487	431	0.9675	18.5892	1515	GO:0016757//transferase activity, transferring glycosyl groups;GO:0016787//hydrolase activity	GO:0005991//trehalose metabolic process	gi|219119324|ref|XP_002180425.1|/0/bifunctional trehalose-6-phosphate synthase [Phaeodactylum tricornutum CCAP 1055/1]			alpha,alpha-trehalose-phosphate synthase (UDP-forming) activity,GO:0003825		trehalose biosynthesis,GO:0005992	trehalose-phosphatase activity,GO:0004805	catalytic activity,GO:0003824	metabolism,GO:0008152
jgi|Phatr2|10378|e_gw1.3.116.1	1461	2093	0.9925	174.99	5386	0.9973	429.938	3010	GO:0048037//cofactor binding;GO:0016740//transferase activity	GO:0008152//metabolic process	gi|219112921|ref|XP_002186044.1|/0/predicted protein [Phaeodactylum tricornutum CCAP 1055/1]	K00654	2.3.1.50,Serine C-palmitoyltransferase.	metabolism,GO:0008152		transferase activity,GO:0016740	biosynthesis,GO:0009058	transferase activity, transferring nitrogenous groups,GO:0016769	serine C-palmitoyltransferase activity,GO:0004758	serine C-palmitoyltransferase complex,GO:0017059
jgi|Phatr2|49312|estExt_fgenesh1_pg.C_chr_210219	5384	2089	0.9967	47.3943	2753	0.9993	59.6336	1741	GO:0016301//kinase activity;GO:0042623//ATPase activity, coupled;GO:0032559//adenyl ribonucleotide binding	GO:0006464//protein modification process	gi|219127594|ref|XP_002184017.1|/0/predicted protein [Phaeodactylum tricornutum CCAP 1055/1]	K08333	2.7.1.37,Protein kinase.	protein kinase activity,GO:0004672		ATP binding,GO:0005524	protein amino acid phosphorylation,GO:0006468	protein serine/threonine kinase activity,GO:0004674	protein kinase CK2 activity,GO:0004682	cAMP-dependent protein kinase activity,GO:0004691	cAMP-dependent protein kinase complex,GO:0005952	protein kinase CK2 complex,GO:0005956	cAMP-dependent protein kinase regulator activity,GO:0008603	protein kinase CK2 regulator activity,GO:0008605
jgi|Phatr2|33380|fgenesh1_pg.C_chr_3000299	1371	2086	0.9759	185.853	4493	0.9774	382.199	1552	GO:0003677//DNA binding;GO:0001071	GO:0006351//transcription, DNA-dependent	gi|219113075|ref|XP_002186121.1|/0/predicted protein [Phaeodactylum tricornutum CCAP 1055/1]			transcription factor activity,GO:0003700		nucleus,GO:0005634	regulation of transcription, DNA-dependent,GO:0006355	DNA binding,GO:0003677
jgi|Phatr2|50437|estExt_fgenesh1_pg.C_chr_300012	1654	2079	0.9976	153.537	665	0.9915	46.8896	3705	-	-	gi|219130434|ref|XP_002185370.1|/2.83744e-75/predicted protein [Phaeodactylum tricornutum CCAP 1055/1]
jgi|Phatr2|46737|estExt_fgenesh1_pg.C_chr_110119	2043	2077	0.9838	124.183	71	0.7381	4.05303	728	-	-	gi|219121268|ref|XP_002185861.1|/0/predicted protein [Phaeodactylum tricornutum CCAP 1055/1]
jgi|Phatr2|17860|estExt_gwp_gw1.C_chr_10839	846	2075	0.9953	299.599	295	0.9787	40.667	1516	-	GO:0006551//leucine metabolic process;GO:0006787	gi|219110335|ref|XP_002176919.1|/1.85645e-139/predicted protein [Phaeodactylum tricornutum CCAP 1055/1]			electron transporter activity,GO:0005489		electron transport,GO:0006118
jgi|Phatr2|54536|estExt_Phatr1_ua_kg.C_chr_90031	2884	2073	0.991	87.8005	82	0.6314	3.31596	1757	GO:0004553//hydrolase activity, hydrolyzing O-glycosyl compounds;GO:0043167//ion binding	GO:0006643//membrane lipid metabolic process;GO:0007033//vacuole organization	gi|219119835|ref|XP_002180669.1|/0/predicted protein [Phaeodactylum tricornutum CCAP 1055/1]	K01201	3.2.1.45,Glucosylceramidase.	glucosylceramidase activity,GO:0004348
jgi|Phatr2|46632|estExt_fgenesh1_pg.C_chr_100376	1615	2069	0.9845	156.488	1137	0.9858	82.1066	1749	GO:0005488//binding	-	gi|219120762|ref|XP_002181113.1|/0/predicted protein [Phaeodactylum tricornutum CCAP 1055/1]
jgi|Phatr2|29758|estExt_Genewise1.C_chr_180170	2924	2063	0.9979	86.1817	828	0.9897	33.025	1869	GO:0046914//transition metal ion binding;GO:0008238//exopeptidase activity	GO:0019538//protein metabolic process	gi|219125718|ref|XP_002183121.1|/0/predicted protein [Phaeodactylum tricornutum CCAP 1055/1]	K08776	3.4.11.14,Cytosol alanyl aminopeptidase.	membrane alanyl aminopeptidase activity,GO:0004179		proteolysis and peptidolysis,GO:0006508	metallopeptidase activity,GO:0008237	zinc ion binding,GO:0008270	cytosol alanyl aminopeptidase activity,GO:0016285
jgi|Phatr2|10122|e_gw1.2.186.1	972	2062	0.9979	259.129	1051	0.9969	126.103	865	GO:0003676//nucleic acid binding;GO:0046914//transition metal ion binding	-	gi|219112609|ref|XP_002178056.1|/1.93333e-178/predicted protein [Phaeodactylum tricornutum CCAP 1055/1]	K12872		nucleic acid binding,GO:0003676
jgi|Phatr2|43709|estExt_fgenesh1_pg.C_chr_20525	2481	2060	0.9907	101.422	1317	0.9907	61.9083	2129	GO:0043169//cation binding	GO:0006812//cation transport	gi|219112707|ref|XP_002178105.1|/0/predicted protein [Phaeodactylum tricornutum CCAP 1055/1]
jgi|Phatr2|48751|estExt_fgenesh1_pg.C_chr_190054	864	2060	0.9988	291.237	9161	0.9988	1236.57	2876	GO:0016741//transferase activity, transferring one-carbon groups	GO:0006730//one-carbon metabolic process	gi|219126364|ref|XP_002183429.1|/1.21055e-149/predicted protein [Phaeodactylum tricornutum CCAP 1055/1]			S-adenosylmethionine-dependent methyltransferase activity,GO:0008757		methyltransferase activity,GO:0008168
jgi|Phatr2|48791|estExt_fgenesh1_pg.C_chr_190100	1500	2056	0.984	167.427	531	0.968	41.2851	2186	-	-	gi|219126155|ref|XP_002183329.1|/0/predicted protein [Phaeodactylum tricornutum CCAP 1055/1]
jgi|Phatr2|46174|estExt_fgenesh1_pg.C_chr_90183	932	2054	0.97	269.202	1412	0.971	176.689	1002	-	-	gi|219119787|ref|XP_002180646.1|/5.8699e-161/predicted protein [Phaeodactylum tricornutum CCAP 1055/1]
jgi|Phatr2|12877|e_gw1.9.231.1	702	2051	0.9929	356.88	805	0.9858	133.736	1918	GO:0046914//transition metal ion binding	-	gi|219119445|ref|XP_002180483.1|/2.45728e-141/predicted protein [Phaeodactylum tricornutum CCAP 1055/1]	K10144		ubiquitin ligase complex,GO:0000151		ubiquitin-protein ligase activity,GO:0004842	zinc ion binding,GO:0008270	protein ubiquitination,GO:0016567
jgi|Phatr2|45053|estExt_fgenesh1_pg.C_chr_60031	844	2049	0.91	296.546	2899	0.91	400.586	2453	-	-	gi|219117115|ref|XP_002179352.1|/8.76467e-81/predicted protein [Phaeodactylum tricornutum CCAP 1055/1]			protein kinase activity,GO:0004672		ATP binding,GO:0005524	protein amino acid phosphorylation,GO:0006468
jgi|Phatr2|18533|estExt_gwp_gw1.C_chr_30133	848	2047	0.9788	294.859	917	0.9776	126.114	1612	GO:0016787//hydrolase activity	GO:0051605//protein maturation by peptide bond cleavage	gi|219113527|ref|XP_002186347.1|/1.40148e-94/predicted protein [Phaeodactylum tricornutum CCAP 1055/1]	K12948	3.4.-.-,Acting on peptide bonds (peptide hydrolases).	signal peptidase complex,GO:0005787		signal peptide processing,GO:0006465	signal peptidase activity,GO:0009003	integral to membrane,GO:0016021	peptidase activity,GO:0008233	cysteine-type peptidase activity,GO:0008234
jgi|Phatr2|44980|estExt_fgenesh1_pg.C_chr_50348	1595	2045	0.9712	156.612	375	0.9699	27.4196	1535	GO:0016746//transferase activity, transferring acyl groups	-	gi|219116144|ref|XP_002178867.1|/0/predicted protein [Phaeodactylum tricornutum CCAP 1055/1]			transferase activity, transferring groups other than amino-acyl groups,GO:0016747
jgi|Phatr2|43460|estExt_fgenesh1_pg.C_chr_20213	1792	2037	0.9794	138.85	748	0.9548	48.6804	2496	-	-	gi|219112399|ref|XP_002177951.1|/0/predicted protein [Phaeodactylum tricornutum CCAP 1055/1]
jgi|Phatr2|33928|fgenesh1_pg.C_chr_4000283	624	2036	0.9984	398.553	81	0.8926	15.1388	1073	-	-	gi|219114969|ref|XP_002178280.1|/2.5896e-109/predicted protein [Phaeodactylum tricornutum CCAP 1055/1]
jgi|Phatr2|51806|phatr1_ua_kg.chr_6000030	1326	2030	0.9827	187.002	266	0.954	23.3953	571	-	-	gi|219116875|ref|XP_002179232.1|/0/inner membrane protein [Phaeodactylum tricornutum CCAP 1055/1]
jgi|Phatr2|29711|estExt_Genewise1.C_chr_180117	889	2030	0.9978	278.925	1790	0.9978	234.823	2460	GO:0019829//cation-transporting ATPase activity	GO:0003006//reproductive developmental process;GO:0042546//cell wall biogenesis;GO:0015988//energy coupled proton transport, against electrochemical gradient;GO:0006996//organelle organization;GO:0006970//response to osmotic stress;GO:0006952//defense response	gi|219125930|ref|XP_002183222.1|/1.7688e-119/predicted protein [Phaeodactylum tricornutum CCAP 1055/1]	K02150	3.6.3.14,H(+)-transporting two-sector ATPase.	ATP synthesis coupled proton transport,GO:0015986		proton-transporting two-sector ATPase complex,GO:0016469	hydrogen-transporting ATP synthase activity, rotational mechanism,GO:0046933	hydrogen-transporting ATPase activity, rotational mechanism,GO:0046961	hydrogen-transporting two-sector ATPase activity,GO:0003936
jgi|Phatr2|13662|e_gw1.12.57.1	1713	2030	0.9971	144.754	1592	0.9971	108.387	2506	-	-	gi|219122223|ref|XP_002181450.1|/0/predicted protein [Phaeodactylum tricornutum CCAP 1055/1]			transporter activity,GO:0005215		transport,GO:0006810	integral to membrane,GO:0016021
jgi|Phatr2|48766|estExt_fgenesh1_pg.C_chr_190070	1041	2018	0.8857	236.79	1981	0.8646	221.934	1532	GO:0000166//nucleotide binding	-	gi|219126118|ref|XP_002183311.1|/7.25241e-134/predicted protein [Phaeodactylum tricornutum CCAP 1055/1]			electron transport,GO:0006118		oxidoreductase activity,GO:0016491
jgi|Phatr2|48819|estExt_fgenesh1_pg.C_chr_190136	2175	2015	0.9949	113.164	102	0.7775	5.46929	1476	GO:0016866//intramolecular transferase activity	GO:0044238//primary metabolic process	gi|219126191|ref|XP_002183346.1|/0/predicted protein [Phaeodactylum tricornutum CCAP 1055/1]		5.4.2.8,Phosphomannomutase.	carbohydrate metabolism,GO:0005975		intramolecular transferase activity, phosphotransferases,GO:0016868	phosphomannomutase activity,GO:0004615
jgi|Phatr2|24886|estExt_Genewise1.C_chr_10721	803	2014	0.995	306.363	3590	0.9975	521.398	2519	GO:0003676//nucleic acid binding	-	gi|219110207|ref|XP_002176855.1|/3.49272e-100/predicted protein [Phaeodactylum tricornutum CCAP 1055/1]	K11295		chromatin,GO:0000785		DNA binding,GO:0003677	nucleus,GO:0005634	regulation of transcription, DNA-dependent,GO:0006355
jgi|Phatr2|48064|estExt_fgenesh1_pg.C_chr_160032	1879	2008	0.9963	130.536	2274	0.9984	141.141	1193	-	-	gi|219124358|ref|XP_002182472.1|/0/predicted protein [Phaeodactylum tricornutum CCAP 1055/1]
jgi|Phatr2|46522|estExt_fgenesh1_pg.C_chr_100225	2169	2008	0.9691	113.083	1388	0.9857	74.6311	2368	GO:0005488//binding	-	gi|219120242|ref|XP_002180864.1|/9.12531e-173/predicted protein [Phaeodactylum tricornutum CCAP 1055/1]			nucleic acid binding,GO:0003676		intracellular,GO:0005622	nucleus,GO:0005634	protein-nucleus import,GO:0006606	protein transporter activity,GO:0008565
jgi|Phatr2|50971|estExt_fgenesh1_pm.C_chr_100011	2053	2006	0.9756	119.353	465	0.8539	26.4152	3849	GO:0016639//oxidoreductase activity, acting on the CH-NH2 group of donors, NAD or NADP as acceptor	GO:0019752//carboxylic acid metabolic process	gi|223999105|ref|XP_002289225.1|/2.02937e-174/glutamate dehydrogenase [Thalassiosira pseudonana CCMP1335]		1.4.1.4,Glutamate dehydrogenase (NADP+).	amino acid metabolism,GO:0006520		oxidoreductase activity,GO:0016491	glutamate dehydrogenase (NADP+) activity,GO:0004354
jgi|Phatr2|54558|estExt_Phatr1_ua_kg.C_chr_90054	1171	1995	0.8352	208.103	354	0.6857	35.2563	1976	-	-	gi|219119580|ref|XP_002180547.1|/5.72263e-146/TRD3 [Phaeodactylum tricornutum CCAP 1055/1]
jgi|Phatr2|50561|estExt_fgenesh1_pg.C_chr_310046	1827	1994	0.9912	133.315	1907	0.9934	121.731	1752	-	-	gi|219130682|ref|XP_002185488.1|/0/predicted protein [Phaeodactylum tricornutum CCAP 1055/1]
jgi|Phatr2|1391|gw1.15.44.1	1368	1987	0.9949	177.421	433	0.9817	36.9141	1661	GO:0004180//carboxypeptidase activity	GO:0019538//protein metabolic process	gi|219123884|ref|XP_002182246.1|/0/predicted protein [Phaeodactylum tricornutum CCAP 1055/1]	K01288	3.4.16.6,Carboxypeptidase D.	serine carboxypeptidase activity,GO:0004185		proteolysis and peptidolysis,GO:0006508	carboxypeptidase D activity,GO:0004187
jgi|Phatr2|2097|gw1.9.95.1	1656	1984	0.9982	146.344	685	0.9686	48.2415	1785	GO:0042623//ATPase activity, coupled;GO:0032559//adenyl ribonucleotide binding	-	gi|219119587|ref|XP_002180550.1|/0/predicted protein [Phaeodactylum tricornutum CCAP 1055/1]	K11594		nucleic acid binding,GO:0003676		ATP binding,GO:0005524	ATP-dependent helicase activity,GO:0008026	helicase activity,GO:0004386
jgi|Phatr2|54323|estExt_Phatr1_ua_kg.C_chr_50038	1123	1983	0.9617	215.693	1256	0.8976	130.437	1420	-	-	gi|219116054|ref|XP_002178822.1|/1.2894e-123/ubiquitin-like protein [Phaeodactylum tricornutum CCAP 1055/1]
jgi|Phatr2|25893|estExt_Genewise1.C_chr_30393	709	1982	0.9958	341.468	162	0.9803	26.6477	5104	-	GO:0006091//generation of precursor metabolites and energy	gi|219113245|ref|XP_002186206.1|/2.80241e-92/fucoxanthin chlorophyll a/c protein, lhcf type [Phaeodactylum tricornutum CCAP 1055/1]			photosynthesis light harvesting,GO:0009765		membrane,GO:0016020
jgi|Phatr2|51230|estExt_fgenesh1_pm.C_chr_240004	677	1980	0.997	357.248	642	0.997	110.595	6411	GO:0046906//tetrapyrrole binding	GO:0006464//protein modification process	gi|219128856|ref|XP_002184619.1|/7.2404e-95/protein fucoxanthin chlorophyll a/c protein [Phaeodactylum tricornutum CCAP 1055/1]			photosynthesis light harvesting,GO:0009765		membrane,GO:0016020
jgi|Phatr2|45050|estExt_fgenesh1_pg.C_chr_60027	1858	1972	0.9957	129.645	253	0.9435	15.8805	1782	-	-	gi|219116671|ref|XP_002179130.1|/0/predicted protein [Phaeodactylum tricornutum CCAP 1055/1]
jgi|Phatr2|37749|fgenesh1_pg.C_chr_13000359	1740	1967	0.9983	138.086	162	0.9063	10.8582	1109	-	-	gi|219122993|ref|XP_002181819.1|/0/predicted protein [Phaeodactylum tricornutum CCAP 1055/1]		2.1.1.127,[Ribulose-bisphosphate-carboxylase]-lysine N-methyltransferase.	[ribulose-bisphosphate carboxylase]-lysine N-methyltransferase activity,GO:0030785
jgi|Phatr2|43311|estExt_fgenesh1_pg.C_chr_20038	1686	1964	0.9004	142.291	10193	0.9371	705.074	2935	-	-	gi|219111607|ref|XP_002177555.1|/0/predicted protein [Phaeodactylum tricornutum CCAP 1055/1]
jgi|Phatr2|45609|estExt_fgenesh1_pg.C_chr_70270	1377	1962	0.9993	174.044	271	0.9724	22.9523	1227	-	-	gi|219118242|ref|XP_002179900.1|/0/predicted protein [Phaeodactylum tricornutum CCAP 1055/1]
jgi|Phatr2|39392|fgenesh1_pg.C_chr_19000149	3975	1956	0.999	60.107	8759	0.9997	256.985	2310	GO:0016829//lyase activity	GO:0009124//nucleoside monophosphate biosynthetic process;GO:0007165//signal transduction	gi|219126204|ref|XP_002183352.1|/0/predicted protein [Phaeodactylum tricornutum CCAP 1055/1]			transcription factor activity,GO:0003700		intracellular,GO:0005622	regulation of transcription, DNA-dependent,GO:0006355	intracellular signaling cascade,GO:0007242	cyclic nucleotide biosynthesis,GO:0009190	phosphorus-oxygen lyase activity,GO:0016849
jgi|Phatr2|24493|estExt_Genewise1.C_chr_10257	882	1952	0.9943	270.336	3774	0.9989	499.026	994	GO:0043021//ribonucleoprotein binding;GO:0008135//translation factor activity, nucleic acid binding	GO:0006412//translation;GO:0003006//reproductive developmental process;GO:0042255//ribosome assembly	gi|219109763|ref|XP_002176635.1|/4.9134e-138/predicted protein [Phaeodactylum tricornutum CCAP 1055/1]	K03264		translation initiation factor activity,GO:0003743		translational initiation,GO:0006413
jgi|Phatr2|49907|estExt_fgenesh1_pg.C_chr_250100	2235	1952	0.987	106.683	540	0.9655	28.1778	3937	-	-	gi|219128991|ref|XP_002184683.1|/0/predicted protein [Phaeodactylum tricornutum CCAP 1055/1]
jgi|Phatr2|48577|estExt_fgenesh1_pg.C_chr_180095	1699	1948	0.9841	140.052	2722	0.9676	186.846	1796	-	-	gi|219125862|ref|XP_002183190.1|/0/predicted protein [Phaeodactylum tricornutum CCAP 1055/1]
jgi|Phatr2|43752|estExt_fgenesh1_pg.C_chr_20577	7214	1946	0.9324	32.9503	887	0.8176	14.3396	1957	GO:0046914//transition metal ion binding;GO:0003824//catalytic activity	GO:0065003	gi|219112755|ref|XP_002178129.1|/0/predicted protein [Phaeodactylum tricornutum CCAP 1055/1]		3.2.1.3,Glucan 1,4-alpha-glucosidase.	calcium ion binding,GO:0005509		glucan 1,4-alpha-glucosidase activity,GO:0004339
jgi|Phatr2|44174|estExt_fgenesh1_pg.C_chr_30462	4270	1946	0.9923	55.6683	4613	0.7864	125.993	2192	GO:0046872//metal ion binding;GO:0008252//nucleotidase activity	-	gi|219113235|ref|XP_002186201.1|/0/5'-Nucleotidase or metallophosphoesterase [Phaeodactylum tricornutum CCAP 1055/1]			beta-lactamase activity,GO:0008800		beta-lactam antibiotic catabolism,GO:0030655	response to antibiotic,GO:0046677	calcium ion binding,GO:0005509
jgi|Phatr2|47672|estExt_fgenesh1_pg.C_chr_140187	672	1942	0.9315	352.999	168	0.9033	29.1562	739	-	-	gi|219123197|ref|XP_002181916.1|/2.56886e-36/predicted protein [Phaeodactylum tricornutum CCAP 1055/1]
jgi|Phatr2|44392|estExt_fgenesh1_pg.C_chr_40167	1342	1941	0.8629	176.671	658	0.9165	57.1826	700	-	-	gi|219115415|ref|XP_002178503.1|/4.29405e-132/predicted protein [Phaeodactylum tricornutum CCAP 1055/1]
jgi|Phatr2|54926|estExt_Phatr1_ua_kg.C_chr_180012	6388	1936	0.9767	37.0198	360	0.7646	6.57246	3383	GO:0016421//CoA carboxylase activity;GO:0016879//ligase activity, forming carbon-nitrogen bonds;GO:0032559//adenyl ribonucleotide binding	GO:0006631//fatty acid metabolic process	gi|219125606|ref|XP_002183067.1|/0/acetyl-coa carboxylase [Phaeodactylum tricornutum CCAP 1055/1]	K11262
jgi|Phatr2|34003|fgenesh1_pg.C_chr_4000358	1353	1932	0.9985	174.422	985	0.997	84.9041	842	GO:0046914//transition metal ion binding	GO:0015031//protein transport	gi|219115587|ref|XP_002178589.1|/0/predicted protein [Phaeodactylum tricornutum CCAP 1055/1]			ubiquitin ligase complex,GO:0000151		ubiquitin-protein ligase activity,GO:0004842	zinc ion binding,GO:0008270	protein ubiquitination,GO:0016567	proteolysis and peptidolysis,GO:0006508	metallopeptidase activity,GO:0008237
jgi|Phatr2|44128|estExt_fgenesh1_pg.C_chr_30408	3245	1926	0.9871	72.4994	486	0.927	17.4667	1471	-	-	gi|219113749|ref|XP_002186458.1|/7.37639e-177/predicted protein [Phaeodactylum tricornutum CCAP 1055/1]			DNA binding,GO:0003677		nucleus,GO:0005634
jgi|Phatr2|46476|estExt_fgenesh1_pg.C_chr_100172	6468	1915	0.9952	36.1653	1106	0.9828	19.9423	2268	-	-	gi|219120175|ref|XP_002180832.1|/0/predicted protein [Phaeodactylum tricornutum CCAP 1055/1]			calcium ion binding,GO:0005509		homophilic cell adhesion,GO:0007156	membrane,GO:0016020
jgi|Phatr2|42638|estExt_fgenesh1_pg.C_chr_10274	4294	1912	0.9541	54.39	1026	0.9145	27.8661	1678	-	GO:0006810//transport	gi|219109745|ref|XP_002176626.1|/0/predicted protein [Phaeodactylum tricornutum CCAP 1055/1]
jgi|Phatr2|49135|estExt_fgenesh1_pg.C_chr_210007	4060	1912	0.6172	57.5248	1186	0.5778	34.0682	1338	-	-	gi|219127128|ref|XP_002183793.1|/0/predicted protein [Phaeodactylum tricornutum CCAP 1055/1]
jgi|Phatr2|46447|estExt_fgenesh1_pg.C_chr_100138	1280	1911	0.9531	182.366	328	0.9164	29.8851	549	-	-	gi|219120136|ref|XP_002180813.1|/7.11077e-153/predicted protein [Phaeodactylum tricornutum CCAP 1055/1]
jgi|Phatr2|47412|estExt_fgenesh1_pg.C_chr_130233	3971	1906	0.9924	58.6295	1216	0.9874	35.7128	3021	GO:0042623//ATPase activity, coupled;GO:0032559//adenyl ribonucleotide binding	-	gi|219122855|ref|XP_002181753.1|/0/predicted protein [Phaeodactylum tricornutum CCAP 1055/1]		3.6.1.-,In phosphorous-containing anhydrides.	ATP binding,GO:0005524		ATP-dependent helicase activity,GO:0008026	nucleic acid binding,GO:0003676	helicase activity,GO:0004386	diacylglycerol pyrophosphate phosphatase activity,GO:0000810	thiamin-pyrophosphatase activity,GO:0004787	DNA helicase IV activity,GO:0008722	UDP-2,3-diacylglucosamine hydrolase activity,GO:0008758	bis(5'-nucleosyl)-tetraphosphatase activity,GO:0008796	dATP pyrophosphohydrolase activity,GO:0008828	pyrophosphatase activity,GO:0016462	hydrolase activity, acting on acid anhydrides, in phosphorus-containing anhydrides,GO:0016818	dihydroneopterin monophosphate phosphatase activity,GO:0019176	dihydroneopterin triphosphate pyrophosphohydrolase activity,GO:0019177
jgi|Phatr2|29340|estExt_Genewise1.C_chr_160083	1631	1900	0.9945	142.296	678	0.9926	48.4804	1396	GO:0016790//thiolester hydrolase activity;GO:0008234//cysteine-type peptidase activity	GO:0019941//modification-dependent protein catabolic process	gi|219124732|ref|XP_002182651.1|/0/predicted protein [Phaeodactylum tricornutum CCAP 1055/1]	K11843	3.1.2.15,Ubiquitin thiolesterase.	protein modification,GO:0006464		cysteine-type endopeptidase activity,GO:0004197	ubiquitin thiolesterase activity,GO:0004221	ubiquitin-dependent protein catabolism,GO:0006511
jgi|Phatr2|48347|estExt_fgenesh1_pg.C_chr_170071	2232	1900	0.9879	103.981	5456	0.9745	285.082	2351	-	-	gi|219125021|ref|XP_002182788.1|/0/predicted protein [Phaeodactylum tricornutum CCAP 1055/1]
jgi|Phatr2|45617|estExt_fgenesh1_pg.C_chr_70280	635	1900	0.9874	365.488	2816	0.9921	517.189	1018	-	-	gi|219117831|ref|XP_002179703.1|/1.44445e-46/predicted protein [Phaeodactylum tricornutum CCAP 1055/1]
jgi|Phatr2|47042|estExt_fgenesh1_pg.C_chr_120115	1118	1895	0.9866	207.043	687	0.9902	71.6647	868	-	-	gi|219121637|ref|XP_002181169.1|/0/predicted protein [Phaeodactylum tricornutum CCAP 1055/1]
jgi|Phatr2|45755|estExt_fgenesh1_pg.C_chr_80060	1470	1894	0.9912	157.382	3965	0.9959	314.569	1365	GO:0003824//catalytic activity	GO:0008152//metabolic process	gi|219118835|ref|XP_002180184.1|/0/predicted protein [Phaeodactylum tricornutum CCAP 1055/1]
jgi|Phatr2|47473|estExt_fgenesh1_pg.C_chr_130306	792	1894	0.9003	292.111	414	0.8018	60.9629	2032	-	-	gi|219122935|ref|XP_002181791.1|/9.00505e-101/predicted protein [Phaeodactylum tricornutum CCAP 1055/1]
jgi|Phatr2|44359|estExt_fgenesh1_pg.C_chr_40133	2610	1892	0.9797	88.547	2577	0.9854	115.15	2066	-	-	gi|219115373|ref|XP_002178482.1|/0/predicted protein [Phaeodactylum tricornutum CCAP 1055/1]
jgi|Phatr2|44351|estExt_fgenesh1_pg.C_chr_40123	1564	1890	0.8082	147.611	1122	0.7832	83.6655	1216	GO:0008320//protein transmembrane transporter activity	GO:0015031//protein transport	gi|219115361|ref|XP_002178476.1|/0/predicted protein [Phaeodactylum tricornutum CCAP 1055/1]			mitochondrial inner membrane presequence translocase complex,GO:0005744		intracellular protein transport,GO:0006886	protein translocase activity,GO:0015450
jgi|Phatr2|38299|fgenesh1_pg.C_chr_15000225	1272	1883	0.9953	180.824	1255	0.9945	115.066	1425	-	-	gi|219123894|ref|XP_002182251.1|/0/predicted protein [Phaeodactylum tricornutum CCAP 1055/1]
jgi|Phatr2|43841|estExt_fgenesh1_pg.C_chr_30075	1162	1880	0.8356	197.626	590	0.8133	59.2156	3989	GO:0015077//monovalent inorganic cation transmembrane transporter activity	GO:0006754//ATP biosynthetic process	gi|219112861|ref|XP_002186014.1|/0/predicted protein [Phaeodactylum tricornutum CCAP 1055/1]
jgi|Phatr2|50610|estExt_fgenesh1_pg.C_chr_320028	1187	1876	0.9992	193.052	82	0.9267	8.05663	3762	-	-	gi|219130839|ref|XP_002185562.1|/1.56439e-167/predicted protein [Phaeodactylum tricornutum CCAP 1055/1]
jgi|Phatr2|47538|estExt_fgenesh1_pg.C_chr_140022	5165	1876	0.9832	44.3665	592	0.7994	13.3672	2019	-	-	gi|219123027|ref|XP_002181834.1|/0/predicted protein [Phaeodactylum tricornutum CCAP 1055/1]
jgi|Phatr2|35647|fgenesh1_pg.C_chr_8000169	801	1873	0.9988	285.626	1060	0.9988	154.335	1277	GO:0016705//oxidoreductase activity, acting on paired donors, with incorporation or reduction of molecular oxygen	GO:0055114//oxidation reduction	gi|219118552|ref|XP_002180046.1|/9.70691e-143/predicted protein [Phaeodactylum tricornutum CCAP 1055/1]			heme oxygenase (decyclizing) activity,GO:0004392		heme oxidation,GO:0006788
jgi|Phatr2|12562|e_gw1.9.92.1	1155	1871	0.9861	197.872	1544	0.9948	155.903	1990	GO:0019787//small conjugating protein ligase activity	GO:0016567//protein ubiquitination	gi|219119758|ref|XP_002180632.1|/0/predicted protein [Phaeodactylum tricornutum CCAP 1055/1]	K10592		ubiquitin-protein ligase activity,GO:0004842		intracellular,GO:0005622	protein modification,GO:0006464	ubiquitin cycle,GO:0006512
jgi|Phatr2|37658|fgenesh1_pg.C_chr_13000268	678	1870	0.9941	336.903	401	0.9602	68.9771	1566	-	-	gi|219122543|ref|XP_002181602.1|/6.7607e-133/predicted protein [Phaeodactylum tricornutum CCAP 1055/1]		5.3.99.2,Prostaglandin-D synthase.	prostaglandin-D synthase activity,GO:0004667
jgi|Phatr2|47912|estExt_fgenesh1_pg.C_chr_150170	1346	1869	0.9963	169.612	2247	0.9985	194.692	1207	GO:0046914//transition metal ion binding	-	gi|219123835|ref|XP_002182222.1|/0/predicted protein [Phaeodactylum tricornutum CCAP 1055/1]			ubiquitin ligase complex,GO:0000151		ubiquitin-protein ligase activity,GO:0004842	zinc ion binding,GO:0008270	protein ubiquitination,GO:0016567	proteolysis and peptidolysis,GO:0006508	peptidase activity,GO:0008233
jgi|Phatr2|43835|estExt_fgenesh1_pg.C_chr_30067	3376	1866	0.9864	67.5153	672	0.9227	23.2144	2658	-	-	gi|219113419|ref|XP_002186293.1|/0/predicted protein [Phaeodactylum tricornutum CCAP 1055/1]
jgi|Phatr2|43352|estExt_fgenesh1_pg.C_chr_20088	2185	1866	0.9684	104.317	1298	0.9638	69.2809	1759	-	-	gi|219111651|ref|XP_002177577.1|/0/predicted protein [Phaeodactylum tricornutum CCAP 1055/1]		3.1.1.23,Acylglycerol lipase.	catalytic activity,GO:0003824		aromatic compound metabolism,GO:0006725	hydrolase activity,GO:0016787	acylglycerol lipase activity,GO:0047372
jgi|Phatr2|46492|estExt_fgenesh1_pg.C_chr_100192	1851	1865	0.9741	123.074	1228	0.973	77.3717	1875	GO:0004553//hydrolase activity, hydrolyzing O-glycosyl compounds	GO:0045229//external encapsulating structure organization;GO:0044238//primary metabolic process	gi|219120569|ref|XP_002181020.1|/0/predicted protein [Phaeodactylum tricornutum CCAP 1055/1]			polygalacturonase activity,GO:0004650		carbohydrate metabolism,GO:0005975
jgi|Phatr2|8950|e_gw1.1.592.1	756	1863	0.9974	301.012	146	0.9947	22.5227	1218	GO:0016462//pyrophosphatase activity;GO:0032559//adenyl ribonucleotide binding	GO:0006351//transcription, DNA-dependent	gi|219109858|ref|XP_002176682.1|/2.37553e-140/predicted protein [Phaeodactylum tricornutum CCAP 1055/1]			ATP binding,GO:0005524		nucleotide binding,GO:0000166	nucleoside-triphosphatase activity,GO:0017111
jgi|Phatr2|8996|e_gw1.1.284.1	1032	1853	0.9971	219.325	717	0.9971	81.027	1879	GO:0004672//protein kinase activity;GO:0032559//adenyl ribonucleotide binding	GO:0006464//protein modification process	gi|219109981|ref|XP_002176743.1|/0/predicted protein [Phaeodactylum tricornutum CCAP 1055/1]	K04456	2.7.1.37,Protein kinase.	protein kinase activity,GO:0004672		ATP binding,GO:0005524	protein amino acid phosphorylation,GO:0006468	protein serine/threonine kinase activity,GO:0004674	protein-tyrosine kinase activity,GO:0004713	protein kinase CK2 activity,GO:0004682	cAMP-dependent protein kinase activity,GO:0004691	cAMP-dependent protein kinase complex,GO:0005952	protein kinase CK2 complex,GO:0005956	cAMP-dependent protein kinase regulator activity,GO:0008603	protein kinase CK2 regulator activity,GO:0008605
jgi|Phatr2|9896|e_gw1.2.107.1	1572	1852	0.9911	143.907	171	0.9548	12.6863	927	GO:0016874//ligase activity	-	gi|219112655|ref|XP_002178079.1|/0/coumaryl-coa ligase [Phaeodactylum tricornutum CCAP 1055/1]		6.2.1.12,4-coumarate--CoA ligase.	catalytic activity,GO:0003824		metabolism,GO:0008152	4-coumarate-CoA ligase activity,GO:0016207
jgi|Phatr2|12887|e_gw1.9.325.1	573	1852	0.993	394.802	1292	0.993	262.965	1328	GO:0046914//transition metal ion binding	-	gi|219119727|ref|XP_002180617.1|/6.24892e-109/predicted protein [Phaeodactylum tricornutum CCAP 1055/1]			ubiquitin ligase complex,GO:0000151		ubiquitin-protein ligase activity,GO:0004842	zinc ion binding,GO:0008270	protein ubiquitination,GO:0016567
jgi|Phatr2|45811|estExt_fgenesh1_pg.C_chr_80132	1230	1851	0.9837	183.821	1218	0.9821	115.487	2015	-	-	gi|219118502|ref|XP_002180022.1|/2.44706e-179/predicted protein [Phaeodactylum tricornutum CCAP 1055/1]
jgi|Phatr2|46112|estExt_fgenesh1_pg.C_chr_90112	3015	1848	0.9924	74.87	1956	0.9851	75.6609	1499	GO:0046914//transition metal ion binding	-	gi|219119714|ref|XP_002180611.1|/0/predicted protein [Phaeodactylum tricornutum CCAP 1055/1]
jgi|Phatr2|43364|estExt_fgenesh1_pg.C_chr_20104	1161	1847	0.9621	194.325	1967	0.9621	197.589	1900	GO:0001071;GO:0003677//DNA binding	GO:0006351//transcription, DNA-dependent	gi|219111667|ref|XP_002177585.1|/5.08655e-155/predicted protein [Phaeodactylum tricornutum CCAP 1055/1]			transcription factor activity,GO:0003700		nucleus,GO:0005634	regulation of transcription, DNA-dependent,GO:0006355	DNA binding,GO:0003677
jgi|Phatr2|19805|estExt_gwp_gw1.C_chr_60318	1032	1833	0.9952	216.958	403	0.9845	45.5424	1610	-	-	gi|219117457|ref|XP_002179523.1|/2.69439e-149/predicted protein [Phaeodactylum tricornutum CCAP 1055/1]
jgi|Phatr2|24610|estExt_Genewise1.C_chr_10395	2077	1832	0.9961	107.741	254	0.9831	14.2622	5812	-	-	gi|219109882|ref|XP_002176694.1|/0/triose phosphate/phosphate translocator [Phaeodactylum tricornutum CCAP 1055/1]
jgi|Phatr2|43051|estExt_fgenesh1_pg.C_chr_10784	992	1829	0.996	225.214	38	0.8236	4.46747	590	GO:0003677//DNA binding;GO:0001071	GO:0006351//transcription, DNA-dependent	gi|219111293|ref|XP_002177398.1|/1.50054e-117/predicted protein [Phaeodactylum tricornutum CCAP 1055/1]			transcription factor activity,GO:0003700		nucleus,GO:0005634	regulation of transcription, DNA-dependent,GO:0006355	DNA binding,GO:0003677
jgi|Phatr2|35603|fgenesh1_pg.C_chr_8000125	594	1828	0.9966	375.909	3415	0.9966	670.493	1413	-	-	gi|219118494|ref|XP_002180018.1|/9.2022e-114/predicted protein [Phaeodactylum tricornutum CCAP 1055/1]
jgi|Phatr2|42564|estExt_fgenesh1_pg.C_chr_10183	879	1825	0.9863	253.61	665	0.9886	88.2314	232	-	-	gi|219109660|ref|XP_002176584.1|/1.58242e-112/predicted protein [Phaeodactylum tricornutum CCAP 1055/1]
jgi|Phatr2|15138|e_gw1.18.76.1	987	1824	0.999	225.736	1001	0.997	118.279	2209	GO:0005515//protein binding	GO:0044267//cellular protein metabolic process	gi|219125681|ref|XP_002183103.1|/1.13022e-157/predicted protein [Phaeodactylum tricornutum CCAP 1055/1]			protein folding,GO:0006457		heat shock protein binding,GO:0031072	unfolded protein binding,GO:0051082	proteolysis and peptidolysis,GO:0006508	metallopeptidase activity,GO:0008237	zinc ion binding,GO:0008270
jgi|Phatr2|12663|e_gw1.9.166.1	933	1824	0.9957	238.801	290	0.9861	36.2499	1525	GO:0016846//carbon-sulfur lyase activity;GO:0043169//cation binding	-	gi|219119339|ref|XP_002180432.1|/1.70897e-176/lactyolglutathione lyase [Phaeodactylum tricornutum CCAP 1055/1]	K01759	4.4.1.5,Lactoylglutathione lyase.	lactoylglutathione lyase activity,GO:0004462		carbohydrate metabolism,GO:0005975
jgi|Phatr2|48048|estExt_fgenesh1_pg.C_chr_160009	7109	1818	0.5946	31.2377	356	0.4691	5.84025	1855	-	-	gi|219124342|ref|XP_002182464.1|/0/predicted protein [Phaeodactylum tricornutum CCAP 1055/1]			transporter activity,GO:0005215		transport,GO:0006810	ciliary or flagellar motility,GO:0001539	motor activity,GO:0003774	structural molecule activity,GO:0005198	flagellum (sensu Bacteria),GO:0009288
jgi|Phatr2|13789|e_gw1.12.225.1	636	1816	0.9969	348.78	1847	0.989	338.688	2967	GO:0019205//nucleobase, nucleoside, nucleotide kinase activity;GO:0016776//phosphotransferase activity, phosphate group as acceptor;GO:0032559//adenyl ribonucleotide binding	GO:0009117//nucleotide metabolic process;GO:0006796//phosphate metabolic process	gi|219121946|ref|XP_002181317.1|/3.3032e-107/predicted protein [Phaeodactylum tricornutum CCAP 1055/1]		2.7.4.10,Nucleoside-triphosphate--adenylate kinase.	ATP binding,GO:0005524		nucleobase, nucleoside, nucleotide and nucleic acid metabolism,GO:0006139	nucleotide kinase activity,GO:0019201	phosphotransferase activity, phosphate group as acceptor,GO:0016776	adenylate kinase activity,GO:0004017	nucleoside-triphosphate-adenylate kinase activity,GO:0046899
jgi|Phatr2|46301|estExt_fgenesh1_pg.C_chr_90344	1672	1815	0.6746	132.597	1438	0.674	100.303	1832	-	-	gi|219119545|ref|XP_002180530.1|/0/predicted protein [Phaeodactylum tricornutum CCAP 1055/1]
jgi|Phatr2|43685|estExt_fgenesh1_pg.C_chr_20495	1473	1809	0.9891	150.013	1441	0.9993	114.091	983	GO:0003824//catalytic activity	-	gi|219112041|ref|XP_002177772.1|/0/predicted protein [Phaeodactylum tricornutum CCAP 1055/1]
jgi|Phatr2|48435|estExt_fgenesh1_pg.C_chr_170180	2119	1808	0.9877	104.222	4340	0.9915	238.863	1812	GO:0042623//ATPase activity, coupled	GO:0019538//protein metabolic process	gi|219125395|ref|XP_002182968.1|/0/predicted protein [Phaeodactylum tricornutum CCAP 1055/1]
jgi|Phatr2|46709|estExt_fgenesh1_pg.C_chr_110090	3001	1808	0.991	73.5911	800	0.9573	31.0895	3280	-	-	gi|219120871|ref|XP_002185667.1|/0/predicted protein [Phaeodactylum tricornutum CCAP 1055/1]
jgi|Phatr2|45791|estExt_fgenesh1_pg.C_chr_80107	3935	1807	0.9677	56.0927	747	0.9532	22.1394	1351	-	-	gi|219118885|ref|XP_002180209.1|/0/predicted protein [Phaeodactylum tricornutum CCAP 1055/1]		3.2.1.18,Exo-alpha-sialidase.	exo-alpha-sialidase activity,GO:0004308
jgi|Phatr2|44955|estExt_fgenesh1_pg.C_chr_50307	2358	1796	0.9936	93.037	262	0.9427	12.9583	2965	GO:0046914//transition metal ion binding;GO:0052592	GO:0006721//terpenoid metabolic process	gi|219116532|ref|XP_002179061.1|/0/1-hydroxy-2-methyl-2-(E)-butenyl-4-diphosphate synthase [Phaeodactylum tricornutum CCAP 1055/1]	K03526		terpenoid biosynthesis,GO:0016114		4-hydroxy-3-methylbut-2-en-1-yl diphosphate synthase activity,GO:0046429
jgi|Phatr2|47747|estExt_fgenesh1_pg.C_chr_140276	980	1793	0.9857	223.484	2042	0.9816	243.008	1353	-	-	gi|219123621|ref|XP_002182121.1|/2.76263e-132/predicted protein [Phaeodactylum tricornutum CCAP 1055/1]
jgi|Phatr2|40063|fgenesh1_pg.C_chr_22000025	744	1790	0.9973	293.882	281	0.9866	44.0477	1137	-	-	gi|219127675|ref|XP_002184056.1|/1.12586e-118/predicted protein [Phaeodactylum tricornutum CCAP 1055/1]
jgi|Phatr2|18202|estExt_gwp_gw1.C_chr_20240	2768	1789	0.9978	78.9473	6362	0.9982	268.051	2247	GO:0004175//endopeptidase activity;GO:0042623//ATPase activity, coupled;GO:0032559//adenyl ribonucleotide binding	GO:0019538//protein metabolic process	gi|300681035|sp|B7FSL4.1|LONM_PHATC/0/RecName: Full=Lon protease homolog, mitochondrial; Flags: Precursor	K08675	3.4.21.-,Serine endopeptidases.	ATP-dependent peptidase activity,GO:0004176		serine-type endopeptidase activity,GO:0004252	proteolysis and peptidolysis,GO:0006508	ATP-dependent proteolysis,GO:0006510	nucleotide binding,GO:0000166	nucleoside-triphosphatase activity,GO:0017111	ATP binding,GO:0005524	subtilase activity,GO:0004289	pancreatic elastase activity,GO:0008132	plasminogen activator activity,GO:0008243	serine-type signal peptidase activity,GO:0008991	proprotein convertase activity,GO:0016808
jgi|Phatr2|45408|estExt_fgenesh1_pg.C_chr_70030	890	1789	0.9933	245.535	301	0.9798	39.4427	1672	-	-	gi|219118005|ref|XP_002179786.1|/4.65474e-120/predicted protein [Phaeodactylum tricornutum CCAP 1055/1]			metabolism,GO:0008152		amino acid binding,GO:0016597
jgi|Phatr2|35590|fgenesh1_pg.C_chr_8000112	324	1788	0.9938	674.086	179	0.966	64.4315	1029	-	-	gi|219118477|ref|XP_002180010.1|/1.92703e-60/predicted protein [Phaeodactylum tricornutum CCAP 1055/1]
jgi|Phatr2|26565|estExt_Genewise1.C_chr_50239	1855	1785	0.6663	117.54	469	0.4194	29.4862	1114	-	-	gi|219116038|ref|XP_002178814.1|/0/predicted protein [Phaeodactylum tricornutum CCAP 1055/1]
jgi|Phatr2|50695|estExt_fgenesh1_pm.C_chr_10060	637	1783	0.9686	341.905	1166	0.9686	213.476	1480	GO:0003676//nucleic acid binding	GO:0034728	gi|219111525|ref|XP_002177514.1|/4.2175e-70/histone H3 isoform 1c [Phaeodactylum tricornutum CCAP 1055/1]			nucleosome,GO:0000786		DNA binding,GO:0003677	nucleus,GO:0005634	nucleosome assembly,GO:0006334	chromosome organization and biogenesis (sensu Eukaryota),GO:0007001
jgi|Phatr2|49399|estExt_fgenesh1_pg.C_chr_220060	686	1778	0.9679	316.593	1606	0.9679	273.031	1268	-	-	gi|219127704|ref|XP_002184070.1|/1.62067e-57/predicted protein [Phaeodactylum tricornutum CCAP 1055/1]
jgi|Phatr2|48390|estExt_fgenesh1_pg.C_chr_170124	5468	1776	0.9846	39.6741	310	0.7855	6.61186	1868	-	-	gi|219125071|ref|XP_002182812.1|/0/predicted protein [Phaeodactylum tricornutum CCAP 1055/1]		3.2.1.3,Glucan 1,4-alpha-glucosidase.	glucan 1,4-alpha-glucosidase activity,GO:0004339
jgi|Phatr2|49314|estExt_fgenesh1_pg.C_chr_210222	2240	1776	0.9915	96.8474	63	0.6429	3.28007	1279	GO:0019842//vitamin binding;GO:0016491//oxidoreductase activity;GO:0046914//transition metal ion binding	GO:0008152//metabolic process	gi|219127596|ref|XP_002184018.1|/0/predicted protein [Phaeodactylum tricornutum CCAP 1055/1]			oxidoreductase activity, acting on paired donors, with incorporation or reduction of molecular oxygen, 2-oxoglutarate as one donor, and incorporation of one atom each of oxygen into both donors,GO:0016706		protein metabolism,GO:0019538
jgi|Phatr2|45684|estExt_fgenesh1_pg.C_chr_70361	1830	1775	0.9907	118.479	83	0.7153	5.28953	2339	GO:0005488//binding	-	gi|219117921|ref|XP_002179746.1|/0/predicted protein [Phaeodactylum tricornutum CCAP 1055/1]			electron transporter activity,GO:0005489		electron transport,GO:0006118	iron ion binding,GO:0005506
jgi|Phatr2|42245|fgenesh1_pm.C_chr_19000011	1728	1775	0.9959	125.472	171	0.9757	11.541	2075	GO:0016649//oxidoreductase activity, acting on the CH-NH group of donors, quinone or similar compound as acceptor	GO:0008152//metabolic process	gi|219126136|ref|XP_002183320.1|/0/predicted protein [Phaeodactylum tricornutum CCAP 1055/1]	K00311	1.5.5.1,Electron-transferring-flavoprotein dehydrogenase.	electron transport,GO:0006118		disulfide oxidoreductase activity,GO:0015036	electron-transferring-flavoprotein dehydrogenase activity,GO:0004174
jgi|Phatr2|45104|estExt_fgenesh1_pg.C_chr_60086	1723	1775	0.9803	125.836	1417	0.9791	95.9124	1054	-	-	gi|219116723|ref|XP_002179156.1|/0/predicted protein [Phaeodactylum tricornutum CCAP 1055/1]
jgi|Phatr2|42895|estExt_fgenesh1_pg.C_chr_10603	1114	1768	0.9641	193.861	678	0.9578	70.9798	747	-	-	gi|219110078|ref|XP_002176791.1|/1.8069e-170/predicted protein [Phaeodactylum tricornutum CCAP 1055/1]
jgi|Phatr2|50090|estExt_fgenesh1_pg.C_chr_260137	1688	1766	0.9964	127.794	7745	0.9994	535.105	2595	-	-	gi|219129553|ref|XP_002184951.1|/0/predicted protein [Phaeodactylum tricornutum CCAP 1055/1]
jgi|Phatr2|18458|estExt_gwp_gw1.C_chr_30046	719	1765	0.9917	299.853	195	0.9666	31.6298	1647	GO:0016859//cis-trans isomerase activity	GO:0044267//cellular protein metabolic process;GO:0048513//organ development	gi|219113421|ref|XP_002186294.1|/3.16984e-99/predicted protein [Phaeodactylum tricornutum CCAP 1055/1]		5.2.1.8,Peptidylprolyl isomerase.	protein folding,GO:0006457		peptidyl-prolyl cis-trans isomerase activity,GO:0003755	cyclophilin,GO:0004600	FK506-sensitive peptidyl-prolyl cis-trans isomerase,GO:0030051	cyclophilin-type peptidyl-prolyl cis-trans isomerase activity,GO:0042027
jgi|Phatr2|44056|estExt_fgenesh1_pg.C_chr_30328	905	1764	0.9613	238.091	48	0.4343	6.18561	3023	GO:0005506//iron ion binding	GO:0044237//cellular metabolic process	gi|219113109|ref|XP_002186138.1|/1.9848e-49/cytochrome c6, cytochrome c553 [Phaeodactylum tricornutum CCAP 1055/1]			electron transporter activity,GO:0005489		electron transport,GO:0006118
jgi|Phatr2|43896|estExt_fgenesh1_pg.C_chr_30145	830	1761	0.9964	259.164	611	0.9976	85.8526	1598	-	GO:0009057//macromolecule catabolic process	gi|219113493|ref|XP_002186330.1|/1.26903e-76/predicted protein [Phaeodactylum tricornutum CCAP 1055/1]
jgi|Phatr2|44527|estExt_fgenesh1_pg.C_chr_40338	4642	1758	0.9978	46.2601	3288	0.9989	82.607	2223	-	-	gi|219115027|ref|XP_002178309.1|/0/predicted protein [Phaeodactylum tricornutum CCAP 1055/1]
jgi|Phatr2|43892|estExt_fgenesh1_pg.C_chr_30141	1011	1758	0.9852	212.403	2007	0.9852	231.519	1757	-	-	gi|219113487|ref|XP_002186327.1|/9.25808e-155/predicted protein [Phaeodactylum tricornutum CCAP 1055/1]
jgi|Phatr2|50622|estExt_fgenesh1_pg.C_chr_320045	1062	1754	0.9944	201.743	807	0.9878	88.6215	940	GO:0003677//DNA binding	GO:0006351//transcription, DNA-dependent	gi|219130897|ref|XP_002185590.1|/5.33433e-148/predicted protein [Phaeodactylum tricornutum CCAP 1055/1]			transcription factor activity,GO:0003700		nucleus,GO:0005634	regulation of transcription, DNA-dependent,GO:0006355	DNA binding,GO:0003677
jgi|Phatr2|46320|estExt_fgenesh1_pg.C_chr_90363	3218	1750	0.9782	66.4271	1118	0.9723	40.5178	2435	-	-	gi|219119962|ref|XP_002180731.1|/0/predicted protein [Phaeodactylum tricornutum CCAP 1055/1]	K03254
jgi|Phatr2|15536|e_gw1.20.108.1	942	1748	0.9989	226.665	2522	0.9989	312.237	1023	GO:0046914//transition metal ion binding;GO:0016810//hydrolase activity, acting on carbon-nitrogen (but not peptide) bonds	GO:0008152//metabolic process	gi|219126750|ref|XP_002183613.1|/9.8345e-180/predicted protein [Phaeodactylum tricornutum CCAP 1055/1]	K13566		nitrogen compound metabolism,GO:0006807		hydrolase activity, acting on carbon-nitrogen (but not peptide) bonds,GO:0016810
jgi|Phatr2|45002|estExt_fgenesh1_pg.C_chr_50379	2305	1748	0.9796	92.6325	797	0.9692	40.3253	1513	-	-	gi|219116174|ref|XP_002178882.1|/0/predicted protein [Phaeodactylum tricornutum CCAP 1055/1]
jgi|Phatr2|48747|estExt_fgenesh1_pg.C_chr_190050	2182	1746	0.9991	97.7423	1174	0.9982	62.7485	4705	-	GO:0044238//primary metabolic process;GO:0044260;GO:0006730//one-carbon metabolic process	gi|219126362|ref|XP_002183428.1|/0/predicted protein [Phaeodactylum tricornutum CCAP 1055/1]	K11446		nucleus,GO:0005634
jgi|Phatr2|39093|fgenesh1_pg.C_chr_18000118	1659	1746	0.9476	128.556	477	0.9192	33.5322	1828	GO:0016740//transferase activity;GO:0048037//cofactor binding	GO:0008152//metabolic process	gi|219125885|ref|XP_002183201.1|/0/predicted protein [Phaeodactylum tricornutum CCAP 1055/1]		2.6.1.1,Aspartate aminotransferase.	aspartate transaminase activity,GO:0004069
jgi|Phatr2|44934|estExt_fgenesh1_pg.C_chr_50281	651	1736	0.8495	325.733	904	0.8449	161.949	1093	-	-	gi|219116502|ref|XP_002179046.1|/1.61429e-56/predicted protein [Phaeodactylum tricornutum CCAP 1055/1]
jgi|Phatr2|49555|estExt_fgenesh1_pg.C_chr_230012	3640	1736	0.9986	58.2561	269	0.8739	8.61869	3783	GO:0016829//lyase activity;GO:0004112//cyclic-nucleotide phosphodiesterase activity	GO:0007165//signal transduction;GO:0009124//nucleoside monophosphate biosynthetic process	gi|219128359|ref|XP_002184382.1|/0/predicted protein [Phaeodactylum tricornutum CCAP 1055/1]		4.6.1.1,Adenylate cyclase.	intracellular signaling cascade,GO:0007242		cyclic nucleotide biosynthesis,GO:0009190	phosphorus-oxygen lyase activity,GO:0016849	3',5'-cyclic-nucleotide phosphodiesterase activity,GO:0004114	signal transduction,GO:0007165	catalytic activity,GO:0003824	adenylate cyclase activity,GO:0004016	calcium- and calmodulin-responsive adenylate cyclase activity,GO:0008294
jgi|Phatr2|10824|e_gw1.4.224.1	915	1736	0.9945	231.751	8386	0.9989	1068.87	1904	GO:0016741//transferase activity, transferring one-carbon groups	GO:0006730//one-carbon metabolic process;GO:0008202//steroid metabolic process	gi|219115471|ref|XP_002178531.1|/0/predicted protein [Phaeodactylum tricornutum CCAP 1055/1]	K00559	2.1.1.41,Delta(24)-sterol C-methyltransferase.	S-adenosylmethionine-dependent methyltransferase activity,GO:0008757		sterol 24-C-methyltransferase activity,GO:0003838
jgi|Phatr2|46344|estExt_fgenesh1_pg.C_chr_100012	1704	1736	0.9982	124.444	9383	0.9748	642.188	2397	-	-	gi|219119989|ref|XP_002180743.1|/0/predicted protein [Phaeodactylum tricornutum CCAP 1055/1]
jgi|Phatr2|42512|estExt_fgenesh1_pg.C_chr_10116	4405	1735	0.9392	48.1113	1156	0.8533	30.6057	1695	-	-	gi|219110599|ref|XP_002177051.1|/0/predicted protein [Phaeodactylum tricornutum CCAP 1055/1]
jgi|Phatr2|46752|estExt_fgenesh1_pg.C_chr_110138	5383	1732	0.9967	39.3022	673	0.9158	14.5808	1646	GO:0016829//lyase activity	GO:0009124//nucleoside monophosphate biosynthetic process;GO:0007165//signal transduction	gi|219121289|ref|XP_002185871.1|/0/predicted protein [Phaeodactylum tricornutum CCAP 1055/1]			intracellular signaling cascade,GO:0007242		cyclic nucleotide biosynthesis,GO:0009190	phosphorus-oxygen lyase activity,GO:0016849
jgi|Phatr2|47622|estExt_fgenesh1_pg.C_chr_140123	4597	1731	0.8664	45.9955	875	0.4762	22.1985	1520	-	GO:0010467//gene expression	gi|219123127|ref|XP_002181882.1|/0/predicted protein [Phaeodactylum tricornutum CCAP 1055/1]		2.4.1.-,Hexosyltransferases.	intracellular,GO:0005622		RNA processing,GO:0006396	alpha-1,6-mannosyltransferase activity,GO:0000009	alpha-1,2-mannosyltransferase activity,GO:0000026	mannosyltransferase activity,GO:0000030	alpha-1,3-mannosyltransferase activity,GO:0000033	UDP-glucose:glycoprotein glucosyltransferase activity,GO:0003980	glycolipid mannosyltransferase activity,GO:0004376	oligosaccharyl transferase activity,GO:0004576	dolichyl-phosphate-glucose-glycolipid alpha-glucosyltransferase activity,GO:0004583	acetylglucosaminyltransferase activity,GO:0008375	acetylgalactosaminyltransferase activity,GO:0008376	galactosyltransferase activity,GO:0008378	fucosyltransferase activity,GO:0008417	lipopolysaccharide-1,6-galactosyltransferase activity,GO:0008921	UDP-N-acetylglucosamine-peptide N-acetylglucosaminyltransferase activity,GO:0016253	transferase activity, transferring hexosyl groups,GO:0016758	cellulose synthase activity,GO:0016759	9-phenanthrol UDP-glucuronosyltransferase activity,GO:0018715	1-phenanthrol glycosyltransferase activity,GO:0018716	9-phenanthrol glycosyltransferase activity,GO:0018717	1,2-dihydroxy-phenanthrene glycosyltransferase activity,GO:0018718	phenanthrol glycosyltransferase activity,GO:0019112	beta-1,4-mannosyltransferase activity,GO:0019187	dolichyl pyrophosphate Man9GlcNAc2 alpha-1,3-glucosyltransferase activity,GO:0042281	dolichyl pyrophosphate Glc1Man9GlcNAc2 alpha-1,3-glucosyltransferase activity,GO:0042283	glucosyltransferase activity,GO:0046527	alpha(1,3)-fucosyltransferase activity,GO:0046920	alpha(1,6)-fucosyltransferase activity,GO:0046921
jgi|Phatr2|47571|estExt_fgenesh1_pg.C_chr_140060	1384	1728	0.547	152.511	604	0.5289	50.8969	4195	-	-	gi|219123067|ref|XP_002181853.1|/0/predicted protein [Phaeodactylum tricornutum CCAP 1055/1]
jgi|Phatr2|26515|estExt_Genewise1.C_chr_50179	935	1725	0.9979	225.357	576	0.9711	71.8457	1972	GO:0015078//hydrogen ion transmembrane transporter activity;GO:0005506//iron ion binding;GO:0003824//catalytic activity	GO:0008152//metabolic process	gi|219115970|ref|XP_002178780.1|/8.83829e-149/predicted protein [Phaeodactylum tricornutum CCAP 1055/1]	K00413	1.10.2.2,Ubiquinol--cytochrome c reductase.	electron transporter activity,GO:0005489		mitochondrial electron transport chain,GO:0005746	electron transport,GO:0006118	ubiquinol-cytochrome-c reductase activity,GO:0008121
jgi|Phatr2|55176|estExt_Phatr1_ua_kg.C_chr_280020	841	1723	0.9786	250.255	67	0.8751	9.29114	810	-	-	gi|219130181|ref|XP_002185250.1|/1.0459e-118/predicted protein [Phaeodactylum tricornutum CCAP 1055/1]
jgi|Phatr2|30139|estExt_Genewise1.C_chr_210003	970	1714	0.9918	215.84	956	0.9845	114.941	1880	GO:0032561//guanyl ribonucleotide binding;GO:0005515//protein binding;GO:0032559//adenyl ribonucleotide binding	GO:0006810//transport;GO:0035556//intracellular signal transduction;GO:0006351//transcription, DNA-dependent	gi|219127381|ref|XP_002183915.1|/3.5861e-116/predicted protein [Phaeodactylum tricornutum CCAP 1055/1]	K07901		GTP binding,GO:0005525		small GTPase mediated signal transduction,GO:0007264	intracellular protein transport,GO:0006886	two-component signal transduction system (phosphorelay),GO:0000160	DNA binding,GO:0003677	regulation of transcription, DNA-dependent,GO:0006355	protein transport,GO:0015031
jgi|Phatr2|28222|estExt_Genewise1.C_chr_110188	1092	1714	0.9908	191.726	2690	0.9899	287.29	2738	GO:0016744	GO:0006007//glucose catabolic process	gi|219120953|ref|XP_002185708.1|/2.52934e-177/transaldolase [Phaeodactylum tricornutum CCAP 1055/1]	K00616	2.2.1.2,Transaldolase.	carbohydrate metabolism,GO:0005975		transaldolase activity,GO:0004801	cytoplasm,GO:0005737	pentose-phosphate shunt,GO:0006098
jgi|Phatr2|42586|estExt_fgenesh1_pg.C_chr_10208	2445	1713	0.8806	85.5799	2061	0.8867	98.3081	2132	-	-	gi|219109684|ref|XP_002176596.1|/0/predicted protein [Phaeodactylum tricornutum CCAP 1055/1]		3.2.1.18,Exo-alpha-sialidase.	exo-alpha-sialidase activity,GO:0004308
jgi|Phatr2|16844|e_gw1.29.25.1	1146	1712	0.9965	182.479	2647	0.9974	269.376	1066	GO:0008443//phosphofructokinase activity;GO:0032559//adenyl ribonucleotide binding	GO:0006796//phosphate metabolic process;GO:0006007//glucose catabolic process	gi|219130304|ref|XP_002185308.1|/0/phosphofructokinase [Phaeodactylum tricornutum CCAP 1055/1]		2.7.1.90,Diphosphate--fructose-6-phosphate 1-phosphotransferase.	6-phosphofructokinase activity,GO:0003872		6-phosphofructokinase complex,GO:0005945	glycolysis,GO:0006096	diphosphate-fructose-6-phosphate 1-phosphotransferase activity,GO:0047334
jgi|Phatr2|47579|estExt_fgenesh1_pg.C_chr_140068	904	1711	0.8872	231.193	80	0.8485	10.3208	1056	-	-	gi|219123404|ref|XP_002182015.1|/4.02496e-143/predicted protein [Phaeodactylum tricornutum CCAP 1055/1]
jgi|Phatr2|46455|estExt_fgenesh1_pg.C_chr_100146	947	1705	0.8585	219.921	1882	0.8532	231.771	763	-	-	gi|219120525|ref|XP_002180999.1|/4.94036e-155/predicted protein [Phaeodactylum tricornutum CCAP 1055/1]
jgi|Phatr2|42786|estExt_fgenesh1_pg.C_chr_10458	1497	1687	0.9893	137.653	447	0.98	34.8238	4784	-	-	gi|219110937|ref|XP_002177220.1|/0/predicted protein [Phaeodactylum tricornutum CCAP 1055/1]
jgi|Phatr2|46487|estExt_fgenesh1_pg.C_chr_100186	1821	1683	0.9973	112.893	5360	0.9989	343.277	862	-	-	gi|219120562|ref|XP_002181017.1|/0/predicted protein [Phaeodactylum tricornutum CCAP 1055/1]
jgi|Phatr2|37703|fgenesh1_pg.C_chr_13000313	519	1681	0.9981	395.634	389	0.9904	87.4123	783	-	-	gi|219122939|ref|XP_002181793.1|/5.15755e-98/predicted protein [Phaeodactylum tricornutum CCAP 1055/1]
jgi|Phatr2|49905|estExt_fgenesh1_pg.C_chr_250098	588	1680	0.9983	349	313	0.9864	62.0808	611	-	-	gi|219128989|ref|XP_002184682.1|/1.07072e-82/predicted protein [Phaeodactylum tricornutum CCAP 1055/1]
jgi|Phatr2|48402|estExt_fgenesh1_pg.C_chr_170137	1344	1678	0.9814	152.506	467	0.9665	40.5236	495	-	-	gi|219125352|ref|XP_002182947.1|/0/predicted protein [Phaeodactylum tricornutum CCAP 1055/1]
jgi|Phatr2|10835|e_gw1.4.34.1	1740	1676	0.9954	117.657	743	0.9937	49.8	1865	GO:0017111//nucleoside-triphosphatase activity;GO:0008135//translation factor activity, nucleic acid binding;GO:0032561//guanyl ribonucleotide binding	GO:0006412//translation;GO:0009207	gi|219115513|ref|XP_002178552.1|/0/predicted protein [Phaeodactylum tricornutum CCAP 1055/1]			translation initiation factor activity,GO:0003743		GTP binding,GO:0005525	translational initiation,GO:0006413	protein biosynthesis,GO:0006412	GTPase activity,GO:0003924	protein-synthesizing GTPase activity,GO:0008547
jgi|Phatr2|18049|estExt_gwp_gw1.C_chr_20047	666	1676	0.997	307.392	64	0.9084	11.2072	5450	GO:0046906//tetrapyrrole binding	GO:0006464//protein modification process	gi|219112239|ref|XP_002177871.1|/3.46832e-86/protein fucoxanthin chlorophyll a/c protein [Phaeodactylum tricornutum CCAP 1055/1]			photosynthesis light harvesting,GO:0009765		membrane,GO:0016020
jgi|Phatr2|19761|estExt_gwp_gw1.C_chr_60265	2248	1673	0.9956	90.906	382	0.9938	19.8179	1482	GO:0004812//aminoacyl-tRNA ligase activity;GO:0032559//adenyl ribonucleotide binding	GO:0006418//tRNA aminoacylation for protein translation;GO:0010038//response to metal ion	gi|219116973|ref|XP_002179281.1|/0/predicted protein [Phaeodactylum tricornutum CCAP 1055/1]	K01880	6.1.1.14,Glycine--tRNA ligase.	tRNA ligase activity,GO:0004812		ATP binding,GO:0005524	tRNA aminoacylation for protein translation,GO:0006418	glycine-tRNA ligase activity,GO:0004820	glycyl-tRNA aminoacylation,GO:0006426	protein biosynthesis,GO:0006412	glycine-tRNA ligase complex,GO:0009345
jgi|Phatr2|44708|estExt_fgenesh1_pg.C_chr_40547	2741	1673	0.9978	74.5556	932	0.9861	39.6549	1988	GO:0016772//transferase activity, transferring phosphorus-containing groups	-	gi|219115227|ref|XP_002178409.1|/0/predicted protein [Phaeodactylum tricornutum CCAP 1055/1]	K06640		phosphotransferase activity, alcohol group as acceptor,GO:0016773
jgi|Phatr2|31906|fgenesh1_pg.C_chr_1000507	1656	1670	0.9934	123.183	257	0.9746	18.0993	1528	GO:0004030//aldehyde dehydrogenase [NAD(P)+] activity;GO:0016646//oxidoreductase activity, acting on the CH-NH group of donors, NAD or NADP as acceptor;GO:0046914//transition metal ion binding	GO:0006536//glutamate metabolic process;GO:0006970//response to osmotic stress	gi|219110983|ref|XP_002177243.1|/0/aldehyde dehydrogenase [Phaeodactylum tricornutum CCAP 1055/1]	K00294	1.2.1.3,Aldehyde dehydrogenase (NAD+).	metabolism,GO:0008152		oxidoreductase activity,GO:0016491	aldehyde dehydrogenase (NAD) activity,GO:0004029
jgi|Phatr2|48876|estExt_fgenesh1_pg.C_chr_190208	4658	1669	0.9972	43.7673	3072	0.9991	76.9152	1829	GO:0017111//nucleoside-triphosphatase activity;GO:0032559//adenyl ribonucleotide binding	GO:0009207	gi|219126256|ref|XP_002183377.1|/0/predicted protein [Phaeodactylum tricornutum CCAP 1055/1]			ATP binding,GO:0005524		ATPase activity,GO:0016887
jgi|Phatr2|49586|estExt_fgenesh1_pg.C_chr_230049	1494	1668	0.9953	136.376	7794	0.996	608.415	1814	GO:0046914//transition metal ion binding	-	gi|219128396|ref|XP_002184400.1|/0/predicted protein [Phaeodactylum tricornutum CCAP 1055/1]			ubiquitin ligase complex,GO:0000151		ubiquitin-protein ligase activity,GO:0004842	zinc ion binding,GO:0008270	protein ubiquitination,GO:0016567
jgi|Phatr2|50136|estExt_fgenesh1_pg.C_chr_270057	1274	1666	0.9796	159.734	3269	0.9819	299.251	2395	GO:0003677//DNA binding;GO:0001071	GO:0006351//transcription, DNA-dependent	gi|219129610|ref|XP_002184977.1|/7.03099e-169/predicted protein [Phaeodactylum tricornutum CCAP 1055/1]			transcription factor activity,GO:0003700		nucleus,GO:0005634	regulation of transcription, DNA-dependent,GO:0006355	DNA binding,GO:0003677
jgi|Phatr2|11006|e_gw1.4.352.1	507	1666	0.9941	401.384	60	0.9763	13.8017	3484	-	GO:0006091//generation of precursor metabolites and energy	gi|219115657|ref|XP_002178624.1|/1.00372e-95/protein fucoxanthin chlorophyll a/c protein [Phaeodactylum tricornutum CCAP 1055/1]			photosynthesis light harvesting,GO:0009765		membrane,GO:0016020
jgi|Phatr2|12655|e_gw1.9.190.1	783	1663	0.9974	259.432	4514	0.9987	672.342	1599	GO:0019887//protein kinase regulator activity;GO:0003824//catalytic activity	GO:0006468//protein amino acid phosphorylation	gi|219119921|ref|XP_002180711.1|/4.78321e-139/predicted protein [Phaeodactylum tricornutum CCAP 1055/1]	K04739	2.7.1.37,Protein kinase.	cAMP-dependent protein kinase complex,GO:0005952		protein amino acid phosphorylation,GO:0006468	cAMP-dependent protein kinase regulator activity,GO:0008603	protein kinase activity,GO:0004672	protein kinase CK2 activity,GO:0004682	cAMP-dependent protein kinase activity,GO:0004691	protein kinase CK2 complex,GO:0005956	protein kinase CK2 regulator activity,GO:0008605
jgi|Phatr2|49296|estExt_fgenesh1_pg.C_chr_210199	1224	1662	0.9984	165.86	134	0.9886	12.7677	1683	-	-	gi|219127571|ref|XP_002184006.1|/0/predicted protein [Phaeodactylum tricornutum CCAP 1055/1]
jgi|Phatr2|11174|e_gw1.5.33.1	1884	1660	0.9973	107.627	224	0.9528	13.8662	1553	GO:0003824//catalytic activity	-	gi|219116266|ref|XP_002178928.1|/0/predicted protein [Phaeodactylum tricornutum CCAP 1055/1]	K01262	3.4.11.9,Xaa-Pro aminopeptidase.	proteolysis and peptidolysis,GO:0006508		metalloexopeptidase activity,GO:0008235	X-Pro aminopeptidase activity,GO:0008451
jgi|Phatr2|50281|estExt_fgenesh1_pg.C_chr_280082	1354	1658	0.9668	149.575	21	0.4564	1.8088	700	GO:0016823	GO:0006520//cellular amino acid metabolic process	gi|219129956|ref|XP_002185142.1|/0/predicted protein [Phaeodactylum tricornutum CCAP 1055/1]	K01555	3.7.1.2,Fumarylacetoacetase.	catalytic activity,GO:0003824		metabolism,GO:0008152	fumarylacetoacetase activity,GO:0004334	aromatic amino acid family metabolism,GO:0009072
jgi|Phatr2|20082|estExt_gwp_gw1.C_chr_70272	2328	1651	0.985	86.6278	1062	0.9618	53.2025	1325	-	-	gi|219117858|ref|XP_002179716.1|/0/predicted protein [Phaeodactylum tricornutum CCAP 1055/1]	K12349		transporter activity,GO:0005215		transport,GO:0006810	membrane,GO:0016020
jgi|Phatr2|47670|estExt_fgenesh1_pg.C_chr_140185	2010	1645	0.9846	99.9684	1724	0.9816	100.03	3971	-	-	gi|219123195|ref|XP_002181915.1|/0/tocopherol cyclase [Phaeodactylum tricornutum CCAP 1055/1]			transporter activity,GO:0005215		transport,GO:0006810	integral to membrane,GO:0016021
jgi|Phatr2|54505|estExt_Phatr1_ua_kg.C_chr_80044	3344	1644	0.9886	60.0522	644	0.9773	22.46	1901	GO:0000989;GO:0046914//transition metal ion binding;GO:0004468//lysine N-acetyltransferase activity	GO:0006351//transcription, DNA-dependent	gi|219118718|ref|XP_002180126.1|/0/predicted protein [Phaeodactylum tricornutum CCAP 1055/1]	K04498	2.3.1.48,Histone acetyltransferase.	histone acetyltransferase activity,GO:0004402
jgi|Phatr2|3639|gw1.11.151.1	1041	1642	0.9971	192.671	30	0.756	3.36094	4001	GO:0004033//aldo-keto reductase activity	GO:0008152//metabolic process	gi|219120773|ref|XP_002185618.1|/0/myo-inositol 2-dehydrogenase putative [Phaeodactylum tricornutum CCAP 1055/1]		1.1.1.18,Myo-inositol 2-dehydrogenase.	electron transport,GO:0006118		metabolism,GO:0008152	oxidoreductase activity,GO:0016491	inositol 2-dehydrogenase activity,GO:0050112
jgi|Phatr2|50336|estExt_fgenesh1_pg.C_chr_280154	1335	1638	0.9828	149.874	638	0.9618	55.7352	1330	GO:0003676//nucleic acid binding	-	gi|219130208|ref|XP_002185263.1|/1.09274e-111/predicted protein [Phaeodactylum tricornutum CCAP 1055/1]		2.3.1.48,Histone acetyltransferase.	DNA binding,GO:0003677		regulation of transcription, DNA-dependent,GO:0006355	histone acetyltransferase activity,GO:0004402
jgi|Phatr2|48909|estExt_fgenesh1_pg.C_chr_190253	1025	1636	0.9893	194.963	331	0.9727	37.6612	1504	-	-	gi|219126308|ref|XP_002183402.1|/1.91346e-147/predicted protein [Phaeodactylum tricornutum CCAP 1055/1]
jgi|Phatr2|46698|estExt_fgenesh1_pg.C_chr_110076	1771	1634	0.9881	112.701	711	0.9842	46.8211	1689	GO:0046914//transition metal ion binding;GO:0003676//nucleic acid binding;GO:0003824//catalytic activity	GO:0050896//response to stimulus;GO:0008152//metabolic process	gi|219121229|ref|XP_002185842.1|/0/predicted protein [Phaeodactylum tricornutum CCAP 1055/1]	K10798	2.4.2.30,NAD(+) ADP-ribosyltransferase.	DNA binding,GO:0003677		nucleus,GO:0005634	NAD+ ADP-ribosyltransferase activity,GO:0003950
jgi|Phatr2|21660|estExt_gwp_gw1.C_chr_130245	8819	1634	0.9409	22.6321	648	0.8466	8.56931	2198	GO:0016772//transferase activity, transferring phosphorus-containing groups;GO:0032559//adenyl ribonucleotide binding	GO:0006796//phosphate metabolic process	gi|219122574|ref|XP_002181617.1|/0/predicted protein [Phaeodactylum tricornutum CCAP 1055/1]	K07203	2.7.1.137,1-phosphatidylinositol 3-kinase.	phosphotransferase activity, alcohol group as acceptor,GO:0016773		1-phosphatidylinositol 3-kinase,GO:0004429	phosphatidylinositol 3-kinase, class I, catalyst activity,GO:0015072	phosphatidylinositol 3-kinase, class I, regulator activity,GO:0015073	phosphatidylinositol 3-kinase activity,GO:0016303
jgi|Phatr2|42694|estExt_fgenesh1_pg.C_chr_10338	2745	1623	0.9989	72.222	69	0.6787	2.93155	585	GO:0046872//metal ion binding	-	gi|219110833|ref|XP_002177168.1|/0/predicted protein [Phaeodactylum tricornutum CCAP 1055/1]
jgi|Phatr2|14345|e_gw1.14.42.1	1104	1621	0.9982	179.352	758	0.9937	80.0738	1294	GO:0019787//small conjugating protein ligase activity	GO:0032446//protein modification by small protein conjugation	gi|219123137|ref|XP_002181887.1|/0/predicted protein [Phaeodactylum tricornutum CCAP 1055/1]		6.3.2.19,Ubiquitin--protein ligase.	cysteine protease inhibitor activity,GO:0004869		ubiquitin-protein ligase activity,GO:0004842	intracellular,GO:0005622	protein modification,GO:0006464	ubiquitin cycle,GO:0006512
jgi|Phatr2|54709|estExt_Phatr1_ua_kg.C_chr_130002	2275	1619	0.9604	86.9278	452	0.9635	23.1711	1479	GO:0008374//O-acyltransferase activity	-	gi|219122650|ref|XP_002181654.1|/0/glycerol-3-phosphate o-acyltransferase [Phaeodactylum tricornutum CCAP 1055/1]	K13507
jgi|Phatr2|45419|estExt_fgenesh1_pg.C_chr_70042	1170	1618	0.9957	168.922	223	0.9684	22.2285	270	-	-	gi|219118017|ref|XP_002179792.1|/0/predicted protein [Phaeodactylum tricornutum CCAP 1055/1]
jgi|Phatr2|21821|estExt_gwp_gw1.C_chr_140128	1131	1614	0.9717	174.315	578	0.9699	59.6013	2464	GO:0004672//protein kinase activity;GO:0032559//adenyl ribonucleotide binding	GO:0006464//protein modification process	gi|219123516|ref|XP_002182069.1|/0/predicted protein [Phaeodactylum tricornutum CCAP 1055/1]			protein kinase activity,GO:0004672		ATP binding,GO:0005524	protein amino acid phosphorylation,GO:0006468	protein-tyrosine kinase activity,GO:0004713	protein serine/threonine kinase activity,GO:0004674
jgi|Phatr2|45588|estExt_fgenesh1_pg.C_chr_70243	966	1611	0.9959	203.71	1961	0.9959	236.75	1438	-	-	gi|219118207|ref|XP_002179883.1|/7.19231e-133/predicted protein [Phaeodactylum tricornutum CCAP 1055/1]			calcium ion binding,GO:0005509
jgi|Phatr2|45953|estExt_fgenesh1_pg.C_chr_80314	2917	1606	0.9935	67.2515	606	0.9712	24.2285	1462	GO:0032561//guanyl ribonucleotide binding;GO:0046872//metal ion binding	GO:0007275//multicellular organismal development;GO:0035556//intracellular signal transduction	gi|219118689|ref|XP_002180112.1|/0/predicted protein [Phaeodactylum tricornutum CCAP 1055/1]	K06883		GTP binding,GO:0005525		small GTPase mediated signal transduction,GO:0007264	calcium ion binding,GO:0005509	two-component signal transduction system (phosphorelay),GO:0000160	DNA binding,GO:0003677	regulation of transcription, DNA-dependent,GO:0006355	protein transport,GO:0015031
jgi|Phatr2|17633|estExt_gwp_gw1.C_chr_10583	2183	1600	0.995	89.5281	9482	0.9968	506.566	4364	GO:0005515//protein binding;GO:0032559//adenyl ribonucleotide binding	GO:0044267//cellular protein metabolic process;GO:0050896//response to stimulus	gi|219111091|ref|XP_002177297.1|/0/predicted protein [Phaeodactylum tricornutum CCAP 1055/1]			ATP binding,GO:0005524
jgi|Phatr2|45657|estExt_fgenesh1_pg.C_chr_70328	2070	1597	0.9899	94.2383	37	0.5014	2.08459	108	GO:0046914//transition metal ion binding;GO:0016701//oxidoreductase activity, acting on single donors with incorporation of molecular oxygen	GO:0006020//inositol metabolic process	gi|219117881|ref|XP_002179727.1|/0/predicted protein [Phaeodactylum tricornutum CCAP 1055/1]
jgi|Phatr2|39528|fgenesh1_pg.C_chr_20000021	4629	1595	0.9752	42.0888	932	0.9672	23.4811	9016	GO:0004086//carbamoyl-phosphate synthase activity;GO:0032559//adenyl ribonucleotide binding	GO:0009064//glutamine family amino acid metabolic process	gi|219126596|ref|XP_002183539.1|/0/predicted protein [Phaeodactylum tricornutum CCAP 1055/1]			catalytic activity,GO:0003824		carbamoyl-phosphate synthase activity,GO:0004086	ATP binding,GO:0005524	nitrogen compound metabolism,GO:0006807	cytoplasm,GO:0005737	arginine biosynthesis,GO:0006526	pyrimidine base biosynthesis,GO:0019856	metabolism,GO:0008152	ligase activity,GO:0016874	biosynthesis,GO:0009058
jgi|Phatr2|39627|fgenesh1_pg.C_chr_20000120	1233	1591	0.9976	157.616	494	0.9773	46.7255	2873	GO:0016741//transferase activity, transferring one-carbon groups	GO:0006730//one-carbon metabolic process	gi|219126694|ref|XP_002183586.1|/0/predicted protein [Phaeodactylum tricornutum CCAP 1055/1]		2.1.1.137,Arsenite methyltransferase.	S-adenosylmethionine-dependent methyltransferase activity,GO:0008757		methyltransferase activity,GO:0008168	arsenite methyltransferase activity,GO:0030791
jgi|Phatr2|43159|estExt_fgenesh1_pg.C_chr_10916	7306	1584	0.9269	26.4831	3372	0.9076	53.8267	1746	GO:0046914//transition metal ion binding	GO:0009987//cellular process	gi|219110357|ref|XP_002176930.1|/0/predicted protein [Phaeodactylum tricornutum CCAP 1055/1]		6.5.1.1,DNA ligase (ATP).	DNA binding,GO:0003677		regulation of transcription, DNA-dependent,GO:0006355	electron transport,GO:0006118	membrane,GO:0016020	oxidoreductase activity,GO:0016491	DNA ligase (ATP) activity,GO:0003910
jgi|Phatr2|29885|estExt_Genewise1.C_chr_190118	1230	1581	0.9772	157.007	552	0.978	52.3388	1616	GO:0042802//identical protein binding;GO:0046983//protein dimerization activity;GO:0003824//catalytic activity	GO:0042364;GO:0009108//coenzyme biosynthetic process;GO:0006778//porphyrin metabolic process;GO:0008614//pyridoxine metabolic process;GO:0006972//hyperosmotic response;GO:0033194//response to hydroperoxide;GO:0019752//carboxylic acid metabolic process	gi|219126193|ref|XP_002183347.1|/1.49148e-160/predicted protein [Phaeodactylum tricornutum CCAP 1055/1]	K06215	4.-.-.-,Lyases.	molecular function unknown,GO:0005554		lyase activity,GO:0016829	regulation of lyase activity,GO:0051339
jgi|Phatr2|49670|estExt_fgenesh1_pg.C_chr_230147	1468	1578	0.9946	131.303	914	0.9837	72.6123	3147	GO:0016740//transferase activity	-	gi|219128296|ref|XP_002184352.1|/0/predicted protein [Phaeodactylum tricornutum CCAP 1055/1]
jgi|Phatr2|44313|estExt_fgenesh1_pg.C_chr_40074	773	1574	0.9651	248.724	87	0.8629	13.1259	368	-	-	gi|219115309|ref|XP_002178450.1|/1.62005e-91/predicted protein [Phaeodactylum tricornutum CCAP 1055/1]			protein binding,GO:0005515
jgi|Phatr2|30807|estExt_Genewise1.C_chr_260042	2257	1573	0.9942	85.1315	5383	0.9978	278.153	2346	GO:0003824//catalytic activity	GO:0008152//metabolic process	gi|219129319|ref|XP_002184839.1|/0/predicted protein [Phaeodactylum tricornutum CCAP 1055/1]		1.4.3.16,L-aspartate oxidase.	electron transport,GO:0006118		oxidoreductase activity,GO:0016491	L-aspartate oxidase activity,GO:0008734	aspartate oxidase activity,GO:0015922
jgi|Phatr2|41504|fgenesh1_pg.C_chr_31000008	456	1565	0.9934	419.221	5278	0.9978	1349.88	1292	-	-	gi|219130724|ref|XP_002185508.1|/6.25966e-82/predicted protein [Phaeodactylum tricornutum CCAP 1055/1]
jgi|Phatr2|47484|estExt_fgenesh1_pg.C_chr_130317	1318	1565	0.9833	145.041	693	0.9833	61.3208	574	-	-	gi|219122585|ref|XP_002181622.1|/9.96583e-134/predicted protein [Phaeodactylum tricornutum CCAP 1055/1]
jgi|Phatr2|42779|estExt_fgenesh1_pg.C_chr_10449	1873	1564	0.9754	101.998	119	0.8649	7.40968	390	GO:0005319//lipid transporter activity;GO:0008289//lipid binding	GO:0006869//lipid transport	gi|219109937|ref|XP_002176721.1|/0/predicted protein [Phaeodactylum tricornutum CCAP 1055/1]
jgi|Phatr2|44488|estExt_fgenesh1_pg.C_chr_40293	1711	1559	0.9971	111.298	685	0.9866	46.6907	5861	-	-	gi|219114983|ref|XP_002178287.1|/0/predicted protein [Phaeodactylum tricornutum CCAP 1055/1]
jgi|Phatr2|46672|estExt_fgenesh1_pg.C_chr_110046	4530	1558	0.802	42.0109	683	0.6073	17.5838	328	GO:0005310//dicarboxylic acid transmembrane transporter activity	GO:0046942//carboxylic acid transport	gi|219121206|ref|XP_002185831.1|/0/predicted protein [Phaeodactylum tricornutum CCAP 1055/1]			dicarboxylic acid transport,GO:0006835		membrane,GO:0016020	sodium:dicarboxylate symporter activity,GO:0017153
jgi|Phatr2|45854|estExt_fgenesh1_pg.C_chr_80188	5179	1555	0.9674	36.6756	392	0.8394	8.82735	2153	-	GO:0051234//establishment of localization	gi|219118957|ref|XP_002180245.1|/0/predicted protein [Phaeodactylum tricornutum CCAP 1055/1]	K14297		tRNA ligase activity,GO:0004812		ATP binding,GO:0005524	tRNA aminoacylation for protein translation,GO:0006418	nuclear pore,GO:0005643	transport,GO:0006810
jgi|Phatr2|37743|fgenesh1_pg.C_chr_13000353	744	1553	0.996	254.971	205	0.9704	32.1345	842	-	-	gi|219122987|ref|XP_002181816.1|/1.32378e-135/predicted protein [Phaeodactylum tricornutum CCAP 1055/1]
jgi|Phatr2|13356|e_gw1.11.57.1	1518	1550	0.9868	124.725	1263	0.9934	97.0335	2063	GO:0016616//oxidoreductase activity, acting on the CH-OH group of donors, NAD or NADP as acceptor;GO:0000166//nucleotide binding;GO:0048037//cofactor binding	GO:0006007//glucose catabolic process;GO:0010038//response to metal ion;GO:0009746;GO:0034285	gi|219121442|ref|XP_002185945.1|/0/G6PDH/6PGDH fusion protein [Phaeodactylum tricornutum CCAP 1055/1]		1.1.1.44,Phosphogluconate dehydrogenase (decarboxylating).	phosphogluconate dehydrogenase (decarboxylating) activity,GO:0004616		pentose-phosphate shunt,GO:0006098
jgi|Phatr2|55037|estExt_Phatr1_ua_kg.C_chr_220002	3298	1549	0.9991	57.3712	447	0.9406	15.8069	1200	GO:0004673//protein histidine kinase activity;GO:0004930//G-protein coupled receptor activity;GO:0032559//adenyl ribonucleotide binding	GO:0006468//protein amino acid phosphorylation;GO:0009583//detection of light stimulus;GO:0007165//signal transduction;GO:0006351//transcription, DNA-dependent	gi|219127668|ref|XP_002184053.1|/0/sensor kinase protein 3 [Phaeodactylum tricornutum CCAP 1055/1]
jgi|Phatr2|54686|estExt_Phatr1_ua_kg.C_chr_120015	3960	1547	0.9914	47.7187	10359	0.9997	305.079	20314	-	-	gi|219121650|ref|XP_002181175.1|/0/predicted protein [Phaeodactylum tricornutum CCAP 1055/1]
jgi|Phatr2|46866|estExt_fgenesh1_pg.C_chr_110271	1762	1545	0.9279	107.106	7421	0.9291	491.187	1504	-	-	gi|219121403|ref|XP_002185926.1|/0/predicted protein [Phaeodactylum tricornutum CCAP 1055/1]
jgi|Phatr2|11273|e_gw1.5.163.1	918	1544	0.9989	205.446	918	0.9728	116.625	721	GO:0004033//aldo-keto reductase activity	GO:0008152//metabolic process	gi|219115888|ref|XP_002178739.1|/1.40866e-175/aldehyde reductase [Phaeodactylum tricornutum CCAP 1055/1]		1.1.1.21,Aldehyde reductase.	oxidoreductase activity,GO:0016491		aldehyde reductase activity,GO:0004032
jgi|Phatr2|36846|fgenesh1_pg.C_chr_11000199	651	1544	0.9985	289.707	1262	0.9985	226.083	709	-	-	gi|219121347|ref|XP_002185899.1|/3.41131e-123/predicted protein [Phaeodactylum tricornutum CCAP 1055/1]
jgi|Phatr2|46730|estExt_fgenesh1_pg.C_chr_110112	7823	1543	0.9463	24.0927	638	0.8228	9.51125	2000	GO:0008047//enzyme activator activity	GO:0009966//regulation of signal transduction	gi|219120897|ref|XP_002185680.1|/0/predicted protein [Phaeodactylum tricornutum CCAP 1055/1]
jgi|Phatr2|24186|estExt_gwp_gw1.C_chr_310033	3810	1540	0.9984	49.3729	816	0.9924	24.9779	1678	GO:0022892	GO:0015031//protein transport	gi|219130672|ref|XP_002185483.1|/0/predicted protein [Phaeodactylum tricornutum CCAP 1055/1]	K14290		protein-nucleus import, docking,GO:0000059		nucleus,GO:0005634	nuclear pore,GO:0005643	cytoplasm,GO:0005737	protein transporter activity,GO:0008565
jgi|Phatr2|43063|estExt_fgenesh1_pg.C_chr_10801	951	1535	0.9474	197.161	126	0.8738	15.4518	711	-	-	gi|219110249|ref|XP_002176876.1|/3.83946e-139/predicted protein [Phaeodactylum tricornutum CCAP 1055/1]
jgi|Phatr2|43532|estExt_fgenesh1_pg.C_chr_20298	2447	1535	0.9984	76.6245	154	0.8807	7.33968	805	-	GO:0051604//protein maturation	gi|219111845|ref|XP_002177674.1|/0/predicted protein [Phaeodactylum tricornutum CCAP 1055/1]	K06171
jgi|Phatr2|46995|estExt_fgenesh1_pg.C_chr_120054	1511	1535	0.996	124.09	1544	0.9967	119.172	1288	-	-	gi|219121579|ref|XP_002181141.1|/0/predicted protein [Phaeodactylum tricornutum CCAP 1055/1]
jgi|Phatr2|43878|estExt_fgenesh1_pg.C_chr_30120	1945	1533	0.9897	96.2755	238	0.9527	14.2708	3097	GO:0015075//ion transmembrane transporter activity	GO:0006810//transport	gi|219113467|ref|XP_002186317.1|/0/cation channel protein [Phaeodactylum tricornutum CCAP 1055/1]			cation channel activity,GO:0005261		cation transport,GO:0006812	membrane,GO:0016020	ion channel activity,GO:0005216	ion transport,GO:0006811
jgi|Phatr2|44482|estExt_fgenesh1_pg.C_chr_40287	1990	1531	0.9764	93.9756	3113	0.9683	182.438	2331	GO:0016491//oxidoreductase activity;GO:0005506//iron ion binding	GO:0044237//cellular metabolic process	gi|219115523|ref|XP_002178557.1|/0/predicted protein [Phaeodactylum tricornutum CCAP 1055/1]	K00387	1.8.3.1,Sulfite oxidase.	electron transport,GO:0006118		oxidoreductase activity,GO:0016491	sulfite oxidase activity,GO:0008482
jgi|Phatr2|46275|estExt_fgenesh1_pg.C_chr_90317	1700	1531	0.9959	110.007	3	0.0865	0.205808	252	GO:0003824//catalytic activity	GO:0044238//primary metabolic process	gi|219119510|ref|XP_002180514.1|/0/predicted protein [Phaeodactylum tricornutum CCAP 1055/1]			oxidoreductase activity,GO:0016491		fatty acid desaturation,GO:0006636	membrane,GO:0016020	oxidoreductase activity, acting on paired donors, with oxidation of a pair of donors resulting in the reduction of molecular oxygen to two molecules of water,GO:0016717
jgi|Phatr2|23723|estExt_gwp_gw1.C_chr_260092	2316	1520	0.5864	80.1675	298	0.5648	15.0061	680	GO:0000295//adenine nucleotide transmembrane transporter activity	GO:0015868//purine ribonucleotide transport;GO:0044237//cellular metabolic process	gi|219129361|ref|XP_002184859.1|/3.0554e-166/predicted protein [Phaeodactylum tricornutum CCAP 1055/1]			binding,GO:0005488		transport,GO:0006810	membrane,GO:0016020
jgi|Phatr2|32087|fgenesh1_pg.C_chr_1000688	894	1520	0.9888	207.682	182	0.9564	23.7424	2102	GO:0003824//catalytic activity	GO:0009987//cellular process	gi|219111173|ref|XP_002177338.1|/5.13331e-167/predicted protein [Phaeodactylum tricornutum CCAP 1055/1]			regulation of cell cycle,GO:0000074		nucleus,GO:0005634
jgi|Phatr2|49552|estExt_fgenesh1_pg.C_chr_230009	922	1514	0.9772	200.58	317	0.9718	40.0976	723	-	-	gi|219128160|ref|XP_002184287.1|/2.98063e-141/predicted protein [Phaeodactylum tricornutum CCAP 1055/1]			serine-type endopeptidase inhibitor activity,GO:0004867
jgi|Phatr2|49072|estExt_fgenesh1_pg.C_chr_200192	2209	1513	0.9579	83.6636	3114	0.9715	164.404	1871	-	-	gi|219127058|ref|XP_002183761.1|/0/predicted protein [Phaeodactylum tricornutum CCAP 1055/1]
jgi|Phatr2|43801|estExt_fgenesh1_pg.C_chr_30021	1793	1513	0.9353	103.075	702	0.9163	45.6612	1545	-	-	gi|219112813|ref|XP_002185990.1|/0/predicted protein [Phaeodactylum tricornutum CCAP 1055/1]
jgi|Phatr2|28533|estExt_Genewise1.C_chr_120240	404	1511	0.9975	456.853	1249	0.9975	360.555	1332	GO:0015077//monovalent inorganic cation transmembrane transporter activity	GO:0015988//energy coupled proton transport, against electrochemical gradient	gi|219122167|ref|XP_002181423.1|/4.98426e-40/predicted protein [Phaeodactylum tricornutum CCAP 1055/1]
jgi|Phatr2|44298|estExt_fgenesh1_pg.C_chr_40056	5243	1510	0.7421	35.1795	819	0.869	18.2177	1569	-	GO:0044260;GO:0006810//transport	gi|219114759|ref|XP_002178175.1|/0/predicted protein [Phaeodactylum tricornutum CCAP 1055/1]	K03260	3.2.1.18,Exo-alpha-sialidase.	transporter activity,GO:0005215		transport,GO:0006810	membrane,GO:0016020	RNA binding,GO:0003723	integral to membrane,GO:0016021	exo-alpha-sialidase activity,GO:0004308
jgi|Phatr2|44889|estExt_fgenesh1_pg.C_chr_50230	2884	1506	0.9782	63.7856	4852	0.9906	196.208	936	GO:0015078//hydrogen ion transmembrane transporter activity	GO:0006811//ion transport	gi|219116012|ref|XP_002178801.1|/0/predicted protein [Phaeodactylum tricornutum CCAP 1055/1]
jgi|Phatr2|43465|estExt_fgenesh1_pg.C_chr_20218	1286	1497	0.9961	142.192	2763	0.9961	250.571	1278	-	-	gi|219111763|ref|XP_002177633.1|/0/predicted protein [Phaeodactylum tricornutum CCAP 1055/1]
jgi|Phatr2|22680|estExt_gwp_gw1.C_chr_190031	764	1494	0.9908	238.864	77	0.9634	11.7541	5043	-	GO:0006091//generation of precursor metabolites and energy	gi|219126076|ref|XP_002183291.1|/6.85856e-103/protein fucoxanthin chlorophyll a/c protein [Phaeodactylum tricornutum CCAP 1055/1]			photosynthesis light harvesting,GO:0009765		membrane,GO:0016020
jgi|Phatr2|46527|estExt_fgenesh1_pg.C_chr_100230	2711	1489	0.9004	67.0901	176	0.7765	7.57135	1448	-	-	gi|219120249|ref|XP_002180867.1|/0/predicted protein [Phaeodactylum tricornutum CCAP 1055/1]
jgi|Phatr2|23164|estExt_gwp_gw1.C_chr_220014	1580	1487	0.9981	114.96	4417	0.9981	326.032	2034	GO:0005488//binding;GO:0016859//cis-trans isomerase activity	GO:0044267//cellular protein metabolic process	gi|219127921|ref|XP_002184174.1|/0/predicted protein [Phaeodactylum tricornutum CCAP 1055/1]	K01802	5.2.1.8,Peptidylprolyl isomerase.	protein folding,GO:0006457		peptidyl-prolyl cis-trans isomerase activity,GO:0003755	cyclophilin,GO:0004600	FK506-sensitive peptidyl-prolyl cis-trans isomerase,GO:0030051	cyclophilin-type peptidyl-prolyl cis-trans isomerase activity,GO:0042027
jgi|Phatr2|38509|fgenesh1_pg.C_chr_16000106	906	1487	0.9945	200.482	599	0.989	77.1061	741	GO:0016813//hydrolase activity, acting on carbon-nitrogen (but not peptide) bonds, in linear amidines;GO:0043169//cation binding	GO:0009064//glutamine family amino acid metabolic process	gi|219124730|ref|XP_002182650.1|/7.07822e-172/predicted protein [Phaeodactylum tricornutum CCAP 1055/1]	K01476	3.5.3.1,Arginase.	arginase activity,GO:0004053		arginine catabolism,GO:0006527	catalytic activity,GO:0003824
jgi|Phatr2|14618|e_gw1.15.63.1	1530	1487	0.9889	118.717	428	0.9876	32.6244	4225	GO:0015078//hydrogen ion transmembrane transporter activity;GO:0019829//cation-transporting ATPase activity;GO:0032559//adenyl ribonucleotide binding	GO:0015986//ATP synthesis coupled proton transport;GO:0015988//energy coupled proton transport, against electrochemical gradient	gi|219123736|ref|XP_002182175.1|/0/predicted protein [Phaeodactylum tricornutum CCAP 1055/1]		3.6.3.14,H(+)-transporting two-sector ATPase.	ATP binding,GO:0005524		ATP synthesis coupled proton transport,GO:0015986	proton-transporting two-sector ATPase complex,GO:0016469	hydrogen-transporting ATP synthase activity, rotational mechanism,GO:0046933	hydrogen-transporting ATPase activity, rotational mechanism,GO:0046961	ATP biosynthesis,GO:0006754	hydrolase activity, acting on acid anhydrides, catalyzing transmembrane movement of substances,GO:0016820	hydrogen-transporting two-sector ATPase activity,GO:0003936
jgi|Phatr2|42523|estExt_fgenesh1_pg.C_chr_10129	1059	1486	0.9943	171.402	200	0.9839	22.0254	965	GO:0003824//catalytic activity	GO:0016999//antibiotic metabolic process	gi|219110615|ref|XP_002177059.1|/0/predicted protein [Phaeodactylum tricornutum CCAP 1055/1]			cytoplasm,GO:0005737		oxidoreductase activity,GO:0016491	antibiotic biosynthesis,GO:0017000
jgi|Phatr2|42911|estExt_fgenesh1_pg.C_chr_10620	1723	1484	0.6483	105.206	859	0.6779	58.1431	1067	-	-	gi|219111105|ref|XP_002177304.1|/5.48961e-53/predicted protein [Phaeodactylum tricornutum CCAP 1055/1]
jgi|Phatr2|10391|e_gw1.3.352.1	429	1484	0.9977	422.542	29	0.9674	7.88371	395	GO:0016810//hydrolase activity, acting on carbon-nitrogen (but not peptide) bonds	-	gi|219113313|ref|XP_002186240.1|/5.07987e-85/predicted protein [Phaeodactylum tricornutum CCAP 1055/1]
jgi|Phatr2|44041|estExt_fgenesh1_pg.C_chr_30309	771	1480	0.917	234.477	325	0.9105	49.1608	1865	GO:0043566//structure-specific DNA binding	GO:0016070//RNA metabolic process	gi|219113659|ref|XP_002186413.1|/3.47035e-86/predicted protein [Phaeodactylum tricornutum CCAP 1055/1]
jgi|Phatr2|10319|e_gw1.3.12.1	3096	1476	0.9958	58.2343	1734	0.9935	65.3188	1577	GO:0004175//endopeptidase activity;GO:0046914//transition metal ion binding	GO:0019538//protein metabolic process	gi|219113509|ref|XP_002186338.1|/0/predicted protein [Phaeodactylum tricornutum CCAP 1055/1]			transporter activity,GO:0005215		transport,GO:0006810	metalloendopeptidase activity,GO:0004222	proteolysis and peptidolysis,GO:0006508
jgi|Phatr2|45633|estExt_fgenesh1_pg.C_chr_70298	1521	1475	0.9967	118.456	262	0.9836	20.0892	943	-	-	gi|219117852|ref|XP_002179713.1|/0/predicted protein [Phaeodactylum tricornutum CCAP 1055/1]			catalytic activity,GO:0003824
jgi|Phatr2|46851|estExt_fgenesh1_pg.C_chr_110252	970	1473	0.9948	185.492	777	0.9959	93.4199	428	-	-	gi|219121035|ref|XP_002185749.1|/8.75415e-163/predicted protein [Phaeodactylum tricornutum CCAP 1055/1]
jgi|Phatr2|46381|estExt_fgenesh1_pg.C_chr_100057	1009	1470	0.8969	177.959	845	0.9643	97.6688	1333	-	-	gi|219120043|ref|XP_002180769.1|/4.66994e-98/predicted protein [Phaeodactylum tricornutum CCAP 1055/1]
jgi|Phatr2|47038|estExt_fgenesh1_pg.C_chr_120110	806	1466	0.933	222.173	1291	0.9069	186.802	1121	-	-	gi|219121631|ref|XP_002181166.1|/4.75244e-97/predicted protein [Phaeodactylum tricornutum CCAP 1055/1]
jgi|Phatr2|48959|estExt_fgenesh1_pg.C_chr_200059	4956	1465	0.7795	36.1077	405	0.57	9.53046	1658	-	GO:0022406//membrane docking;GO:0016192//vesicle-mediated transport	gi|219126638|ref|XP_002183559.1|/0/predicted protein [Phaeodactylum tricornutum CCAP 1055/1]
jgi|Phatr2|40080|fgenesh1_pg.C_chr_22000042	2232	1464	0.9973	80.1198	2643	0.9951	138.1	2129	-	-	gi|219127942|ref|XP_002184184.1|/0/predicted protein [Phaeodactylum tricornutum CCAP 1055/1]		2.3.1.48,Histone acetyltransferase.	histone acetyltransferase activity,GO:0004402
jgi|Phatr2|43695|estExt_fgenesh1_pg.C_chr_20509	3183	1464	0.9739	56.182	598	0.7675	21.9106	1060	-	-	gi|219112059|ref|XP_002177781.1|/0/predicted protein [Phaeodactylum tricornutum CCAP 1055/1]
jgi|Phatr2|49425|estExt_fgenesh1_pg.C_chr_220088	1761	1463	0.9926	101.479	668	0.9926	44.2392	1648	-	-	gi|219127990|ref|XP_002184207.1|/0/predicted protein [Phaeodactylum tricornutum CCAP 1055/1]
jgi|Phatr2|44920|estExt_fgenesh1_pg.C_chr_50265	1355	1462	0.9882	131.796	5081	0.9845	437.321	1705	GO:0046914//transition metal ion binding;GO:0016491//oxidoreductase activity;GO:0019842//vitamin binding	GO:0008152//metabolic process	gi|219116048|ref|XP_002178819.1|/0/predicted protein [Phaeodactylum tricornutum CCAP 1055/1]			oxidoreductase activity, acting on paired donors, with incorporation or reduction of molecular oxygen, 2-oxoglutarate as one donor, and incorporation of one atom each of oxygen into both donors,GO:0016706		protein metabolism,GO:0019538
jgi|Phatr2|44614|estExt_fgenesh1_pg.C_chr_40436	2748	1462	0.865	64.9866	531	0.889	22.5355	1296	-	-	gi|219115667|ref|XP_002178629.1|/0/predicted protein [Phaeodactylum tricornutum CCAP 1055/1]
jgi|Phatr2|22919|estExt_gwp_gw1.C_chr_200085	837	1459	0.9904	212.923	100	0.9546	13.9336	1130	GO:0000166//nucleotide binding;GO:0050136//NADH dehydrogenase (quinone) activity	GO:0008152//metabolic process	gi|219126692|ref|XP_002183585.1|/4.20709e-152/predicted protein [Phaeodactylum tricornutum CCAP 1055/1]	K03943		mitochondrial electron transport, NADH to ubiquinone,GO:0006120		NADH dehydrogenase (ubiquinone) activity,GO:0008137
jgi|Phatr2|44512|estExt_fgenesh1_pg.C_chr_40321	1248	1457	0.9968	142.606	107	0.9319	9.99906	725	-	-	gi|219115011|ref|XP_002178301.1|/0/predicted protein [Phaeodactylum tricornutum CCAP 1055/1]	K07200
jgi|Phatr2|30092|estExt_Genewise1.C_chr_200145	682	1455	0.9912	260.598	607	0.8724	103.799	725	GO:0016879//ligase activity, forming carbon-nitrogen bonds	GO:0006464//protein modification process	gi|219126759|ref|XP_002183617.1|/9.99005e-84/predicted protein [Phaeodactylum tricornutum CCAP 1055/1]		6.3.2.19,Ubiquitin--protein ligase.	ubiquitin conjugating enzyme activity,GO:0004840		protein modification,GO:0006464	ubiquitin cycle,GO:0006512	ubiquitin-protein ligase activity,GO:0004842
jgi|Phatr2|49632|estExt_fgenesh1_pg.C_chr_230106	1584	1455	0.9804	112.202	4392	0.9912	323.368	1643	-	GO:0009987//cellular process;GO:0006810//transport;GO:0043412	gi|219128256|ref|XP_002184333.1|/1.85748e-92/predicted protein [Phaeodactylum tricornutum CCAP 1055/1]	K12183		protein modification,GO:0006464		ubiquitin cycle,GO:0006512	protein transport,GO:0015031
jgi|Phatr2|18524|estExt_gwp_gw1.C_chr_30123	3030	1452	0.7003	58.5352	1118	0.6284	43.0318	1691	GO:0004812//aminoacyl-tRNA ligase activity;GO:0032559//adenyl ribonucleotide binding	GO:0006418//tRNA aminoacylation for protein translation	gi|219113513|ref|XP_002186340.1|/0/predicted protein [Phaeodactylum tricornutum CCAP 1055/1]	K01868	6.1.1.3,Threonine--tRNA ligase.	tRNA ligase activity,GO:0004812		ATP binding,GO:0005524	tRNA aminoacylation for protein translation,GO:0006418	threonine-tRNA ligase activity,GO:0004829	threonyl-tRNA aminoacylation,GO:0006435	protein biosynthesis,GO:0006412
jgi|Phatr2|44065|estExt_fgenesh1_pg.C_chr_30339	8086	1438	0.9566	21.7229	618	0.8429	8.91343	1790	-	-	gi|219113119|ref|XP_002186143.1|/0/predicted protein [Phaeodactylum tricornutum CCAP 1055/1]			ATP binding,GO:0005524		ATP synthesis coupled proton transport,GO:0015986	proton-transporting two-sector ATPase complex,GO:0016469	hydrogen-transporting ATP synthase activity, rotational mechanism,GO:0046933	hydrogen-transporting ATPase activity, rotational mechanism,GO:0046961
jgi|Phatr2|23709|estExt_gwp_gw1.C_chr_260072	1146	1435	0.9974	152.954	864	0.993	87.9264	500	-	GO:0006810//transport	gi|219129526|ref|XP_002184938.1|/1.83515e-165/predicted protein [Phaeodactylum tricornutum CCAP 1055/1]			binding,GO:0005488		transport,GO:0006810	membrane,GO:0016020	mitochondrial inner membrane,GO:0005743
jgi|Phatr2|47650|estExt_fgenesh1_pg.C_chr_140161	4595	1434	0.3665	38.1203	259	0.3408	6.57362	1530	GO:0003676//nucleic acid binding;GO:0004091//carboxylesterase activity	GO:0044238//primary metabolic process	gi|219123497|ref|XP_002182060.1|/0/predicted protein [Phaeodactylum tricornutum CCAP 1055/1]			DNA binding,GO:0003677		DNA recombination,GO:0006310	triacylglycerol lipase activity,GO:0004806	lipid metabolism,GO:0006629	catalytic activity,GO:0003824
jgi|Phatr2|46129|estExt_fgenesh1_pg.C_chr_90132	972	1433	0.9733	180.083	367	0.9877	44.0342	284	-	-	gi|219119312|ref|XP_002180419.1|/1.00393e-150/predicted protein [Phaeodactylum tricornutum CCAP 1055/1]
jgi|Phatr2|33116|fgenesh1_pg.C_chr_3000035	3174	1431	0.6408	55.0714	128	0.7281	4.7032	1396	-	GO:0006810//transport	gi|219112823|ref|XP_002185995.1|/0/predicted protein [Phaeodactylum tricornutum CCAP 1055/1]			carboxypeptidase A activity,GO:0004182		proteolysis and peptidolysis,GO:0006508	peroxidase activity,GO:0004601	response to oxidative stress,GO:0006979	transporter activity,GO:0005215	transport,GO:0006810	integral to membrane,GO:0016021
jgi|Phatr2|45950|estExt_fgenesh1_pg.C_chr_80311	1301	1430	0.947	134.262	683	0.8793	61.2257	1802	-	-	gi|219119083|ref|XP_002180308.1|/8.28583e-165/predicted protein [Phaeodactylum tricornutum CCAP 1055/1]
jgi|Phatr2|45773|estExt_fgenesh1_pg.C_chr_80085	1127	1429	0.9698	154.882	263	0.9645	27.2159	850	GO:0004175//endopeptidase activity	GO:0019538//protein metabolic process;GO:0009657//plastid organization	gi|219118446|ref|XP_002179995.1|/1.97874e-156/predicted protein [Phaeodactylum tricornutum CCAP 1055/1]		3.4.21.92,Endopeptidase Clp.	proteolysis and peptidolysis,GO:0006508		endopeptidase Clp activity,GO:0008462
jgi|Phatr2|45471|estExt_fgenesh1_pg.C_chr_70108	5171	1428	0.9778	33.7324	557	0.8671	12.5623	1855	-	-	gi|219118082|ref|XP_002179823.1|/0/predicted protein [Phaeodactylum tricornutum CCAP 1055/1]
jgi|Phatr2|47448|estExt_fgenesh1_pg.C_chr_130275	2169	1427	0.9986	80.3633	526	0.9917	28.2824	1253	-	-	gi|219122899|ref|XP_002181774.1|/0/predicted protein [Phaeodactylum tricornutum CCAP 1055/1]		6.2.1.4,Succinate--CoA ligase (GDP-forming).	DNA binding,GO:0003677		transcription factor activity,GO:0003700	nucleus,GO:0005634	regulation of transcription, DNA-dependent,GO:0006355	succinate-CoA ligase (GDP-forming) activity,GO:0004776	succinate-CoA ligase complex,GO:0042709	succinate-CoA ligase complex (GDP-forming),GO:0045244
jgi|Phatr2|22993|estExt_gwp_gw1.C_chr_200172	1499	1426	0.9947	116.201	43	0.6718	3.34547	2253	GO:0046914//transition metal ion binding;GO:0016832//aldehyde-lyase activity	GO:0006007//glucose catabolic process	gi|219127079|ref|XP_002183771.1|/0/fructose-1,6-bisphosphate aldolase [Phaeodactylum tricornutum CCAP 1055/1]	K01624	4.1.2.13,Fructose-bisphosphate aldolase.	fructose-bisphosphate aldolase activity,GO:0004332		glycolysis,GO:0006096	zinc ion binding,GO:0008270
jgi|Phatr2|45778|estExt_fgenesh1_pg.C_chr_80092	1080	1425	0.9907	161.17	2777	0.9898	299.876	1287	-	-	gi|219118869|ref|XP_002180201.1|/0/predicted protein [Phaeodactylum tricornutum CCAP 1055/1]		3.1.-.-,Acting on ester bonds.	catalytic activity,GO:0003824		aromatic compound metabolism,GO:0006725	hydrolase activity,GO:0016787	nuclease activity,GO:0004518	hydrolase activity, acting on ester bonds,GO:0016788	phosphoric ester hydrolase activity,GO:0042578
jgi|Phatr2|47846|estExt_fgenesh1_pg.C_chr_150087	2313	1424	0.946	75.2017	12050	0.9464	607.577	4127	-	-	gi|219124099|ref|XP_002182349.1|/0/predicted protein [Phaeodactylum tricornutum CCAP 1055/1]
jgi|Phatr2|50051|estExt_fgenesh1_pg.C_chr_260091	871	1424	0.9369	199.703	188	0.9265	25.1727	688	-	-	gi|219129507|ref|XP_002184929.1|/7.79825e-96/predicted protein [Phaeodactylum tricornutum CCAP 1055/1]
jgi|Phatr2|52539|phatr1_ua_kg.chr_21000023	822	1418	0.9964	210.716	3553	0.9988	504.096	1538	GO:0000104//succinate dehydrogenase activity;GO:0046914//transition metal ion binding;GO:0051536//iron-sulfur cluster binding	GO:0009060//aerobic respiration;GO:0022904//respiratory electron transport chain	gi|219127560|ref|XP_002184001.1|/1.00366e-150/succinate dehydrogenase iron sulfur protein [Phaeodactylum tricornutum CCAP 1055/1]	K00235	1.3.5.1,Succinate dehydrogenase (ubiquinone).	succinate dehydrogenase (ubiquinone) activity,GO:0008177
jgi|Phatr2|46720|estExt_fgenesh1_pg.C_chr_110102	2542	1417	0.9823	68.0906	215	0.8753	9.864	1321	-	-	gi|219121252|ref|XP_002185853.1|/0/predicted protein [Phaeodactylum tricornutum CCAP 1055/1]			calcium ion binding,GO:0005509
jgi|Phatr2|43808|estExt_fgenesh1_pg.C_chr_30032	1545	1416	0.8155	111.951	103	0.7657	7.77497	1258	-	-	gi|219112821|ref|XP_002185994.1|/1.65552e-154/predicted protein [Phaeodactylum tricornutum CCAP 1055/1]
jgi|Phatr2|40068|fgenesh1_pg.C_chr_22000030	636	1415	0.9906	271.764	436	0.9937	79.9502	715	-	-	gi|219127929|ref|XP_002184178.1|/2.0642e-117/predicted protein [Phaeodactylum tricornutum CCAP 1055/1]
jgi|Phatr2|43819|estExt_fgenesh1_pg.C_chr_30049	5463	1414	0.9859	31.6163	290	0.7781	6.19095	922	GO:0046872//metal ion binding	-	gi|219112835|ref|XP_002186001.1|/0/predicted protein [Phaeodactylum tricornutum CCAP 1055/1]
jgi|Phatr2|42577|estExt_fgenesh1_pg.C_chr_10198	2328	1412	0.988	74.0875	192	0.9351	9.61852	1309	GO:0003677//DNA binding;GO:0001071	GO:0006351//transcription, DNA-dependent	gi|219109676|ref|XP_002176592.1|/0/predicted protein [Phaeodactylum tricornutum CCAP 1055/1]
jgi|Phatr2|44935|estExt_fgenesh1_pg.C_chr_50282	6780	1412	0.9853	25.4389	334	0.7782	5.74522	1126	GO:0003676//nucleic acid binding;GO:0046914//transition metal ion binding	GO:0044237//cellular metabolic process	gi|219116062|ref|XP_002178826.1|/0/predicted protein [Phaeodactylum tricornutum CCAP 1055/1]			zinc ion binding,GO:0008270
jgi|Phatr2|48233|estExt_fgenesh1_pg.C_chr_160240	1305	1408	0.967	131.791	2609	0.9739	233.16	3049	-	-	gi|219124874|ref|XP_002182719.1|/1.14453e-97/predicted protein [Phaeodactylum tricornutum CCAP 1055/1]
jgi|Phatr2|49162|estExt_fgenesh1_pg.C_chr_210041	2031	1404	0.9828	84.4404	341	0.9222	19.581	917	GO:0048037//cofactor binding	-	gi|219127165|ref|XP_002183811.1|/0/predicted protein [Phaeodactylum tricornutum CCAP 1055/1]			DNA binding,GO:0003677		transcription factor activity,GO:0003700	nucleus,GO:0005634	regulation of transcription, DNA-dependent,GO:0006355
jgi|Phatr2|49672|estExt_fgenesh1_pg.C_chr_230149	2289	1403	0.99	74.8695	294	0.9533	14.9793	1242	-	-	gi|219128505|ref|XP_002184452.1|/0/predicted protein [Phaeodactylum tricornutum CCAP 1055/1]
jgi|Phatr2|10970|e_gw1.4.86.1	1173	1402	0.9974	145.997	2319	0.9991	230.565	1378	GO:0016709//oxidoreductase activity, acting on paired donors, with incorporation or reduction of molecular oxygen, NADH or NADPH as one donor, and incorporation of one atom of oxygen	GO:0016117//carotenoid biosynthetic process;GO:0042221//response to chemical stimulus;GO:0009639//response to red or far red light;GO:0006950//response to stress	gi|219115143|ref|XP_002178367.1|/0/zeaxanthin epoxidase [Phaeodactylum tricornutum CCAP 1055/1]		1.14.13.1,Salicylate 1-monooxygenase.	monooxygenase activity,GO:0004497		aromatic compound metabolism,GO:0006725	electron transport,GO:0006118	metabolism,GO:0008152	oxidoreductase activity,GO:0016491	salicylate 1-monooxygenase activity,GO:0018658
jgi|Phatr2|54511|estExt_Phatr1_ua_kg.C_chr_90004	3043	1401	0.9911	56.2379	622	0.9849	23.8385	2377	GO:0005488//binding	GO:0015031//protein transport	gi|219119217|ref|XP_002180373.1|/0/predicted protein [Phaeodactylum tricornutum CCAP 1055/1]
jgi|Phatr2|14401|e_gw1.15.43.1	1620	1400	0.9988	105.562	301	0.992	21.6691	2841	GO:0005488//binding;GO:0016833//oxo-acid-lyase activity	GO:0043436	gi|219123724|ref|XP_002182169.1|/0/predicted protein [Phaeodactylum tricornutum CCAP 1055/1]		4.1.3.1,Isocitrate lyase.	catalytic activity,GO:0003824		metabolism,GO:0008152	isocitrate lyase activity,GO:0004451	glyoxylate cycle,GO:0006097
jgi|Phatr2|19661|estExt_gwp_gw1.C_chr_60132	1350	1399	0.9941	126.583	270	0.983	23.3249	940	-	GO:0009668	gi|219117245|ref|XP_002179417.1|/2.52332e-156/predicted protein [Phaeodactylum tricornutum CCAP 1055/1]	K03969
jgi|Phatr2|16786|e_gw1.28.9.1	2148	1399	0.9986	79.5567	2341	0.9972	127.103	2798	GO:0005515//protein binding;GO:0032559//adenyl ribonucleotide binding	GO:0006952//defense response;GO:0010035//response to inorganic substance;GO:0044267//cellular protein metabolic process	gi|219129989|ref|XP_002185158.1|/0/predicted protein [Phaeodactylum tricornutum CCAP 1055/1]		3.6.4.9,Chaperonin ATPase.	protein folding,GO:0006457		unfolded protein binding,GO:0051082	ATP binding,GO:0005524	chaperonin ATPase activity,GO:0003763
jgi|Phatr2|17326|estExt_gwp_gw1.C_chr_10213	843	1397	0.949	202.424	64	0.8577	8.85406	3934	-	-	gi|219110739|ref|XP_002177121.1|/1.91807e-120/early light induced protein [Phaeodactylum tricornutum CCAP 1055/1]
jgi|Phatr2|46863|estExt_fgenesh1_pg.C_chr_110268	6830	1389	0.9755	24.8413	1164	0.9731	19.8757	1359	GO:0017111//nucleoside-triphosphatase activity;GO:0003676//nucleic acid binding;GO:0046914//transition metal ion binding;GO:0032559//adenyl ribonucleotide binding	-	gi|219121053|ref|XP_002185758.1|/0/predicted protein [Phaeodactylum tricornutum CCAP 1055/1]		3.6.1.3,Adenosinetriphosphatase.	DNA binding,GO:0003677		ATP binding,GO:0005524	ATP-dependent helicase activity,GO:0008026	nucleic acid binding,GO:0003676	helicase activity,GO:0004386	ubiquitin ligase complex,GO:0000151	ubiquitin-protein ligase activity,GO:0004842	zinc ion binding,GO:0008270	protein ubiquitination,GO:0016567	ATP-dependent DNA helicase activity,GO:0004003	ATP-dependent RNA helicase activity,GO:0004004	DNA-dependent ATPase activity,GO:0008094	RNA-dependent ATPase activity,GO:0008186	protein-transporting ATPase activity,GO:0015462	DNA translocase activity,GO:0015616	ATPase activity,GO:0016887	single-stranded DNA-dependent ATP-dependent DNA helicase activity,GO:0017116	ATPase activity, coupled,GO:0042623	ATPase activity, uncoupled,GO:0042624	ATPase activity, coupled to transmembrane movement of ions,GO:0042625	ATPase activity, coupled to transmembrane movement of substances,GO:0042626
jgi|Phatr2|44874|estExt_fgenesh1_pg.C_chr_50208	1502	1388	0.4101	112.879	110	0.3043	8.54108	736	-	-	gi|219116434|ref|XP_002179012.1|/1.26997e-127/predicted protein [Phaeodactylum tricornutum CCAP 1055/1]
jgi|Phatr2|52750|phatr1_ua_kg.chr_31000010	501	1386	0.978	337.924	698	0.988	162.483	1298	GO:0016879//ligase activity, forming carbon-nitrogen bonds	GO:0043412	gi|219130680|ref|XP_002185487.1|/3.09077e-81/ubiquitin-protein ligase 1 [Phaeodactylum tricornutum CCAP 1055/1]
jgi|Phatr2|1905|gw1.31.16.1	1260	1385	0.9984	134.268	1359	0.9984	125.788	816	GO:0046914//transition metal ion binding	-	gi|219130740|ref|XP_002185516.1|/0/predicted protein [Phaeodactylum tricornutum CCAP 1055/1]	K11968		ubiquitin ligase complex,GO:0000151		ubiquitin-protein ligase activity,GO:0004842	zinc ion binding,GO:0008270	protein ubiquitination,GO:0016567
jgi|Phatr2|37958|fgenesh1_pg.C_chr_14000200	633	1385	0.9953	267.263	23	0.8152	4.23754	481	-	-	gi|219123539|ref|XP_002182080.1|/2.50283e-107/predicted protein [Phaeodactylum tricornutum CCAP 1055/1]
jgi|Phatr2|1719|gw1.28.28.1	1245	1383	0.9976	135.689	298	0.996	27.915	852	GO:0032561//guanyl ribonucleotide binding	-	gi|219130091|ref|XP_002185207.1|/0/predicted protein [Phaeodactylum tricornutum CCAP 1055/1]	K03665		GTP binding,GO:0005525
jgi|Phatr2|16471|e_gw1.26.71.1	624	1381	0.9872	270.335	24	0.7788	4.48556	308	-	-	gi|219129470|ref|XP_002184911.1|/3.86964e-105/predicted protein [Phaeodactylum tricornutum CCAP 1055/1]			metabolism,GO:0008152		transferase activity,GO:0016740
jgi|Phatr2|43314|estExt_fgenesh1_pg.C_chr_20041	1127	1379	0.9521	149.463	5112	0.9512	529.002	1920	-	-	gi|219111611|ref|XP_002177557.1|/5.42625e-130/predicted protein [Phaeodactylum tricornutum CCAP 1055/1]
jgi|Phatr2|44229|estExt_fgenesh1_pg.C_chr_30528	2580	1378	0.9996	65.2413	1723	0.9996	77.8853	1095	-	GO:0044248//cellular catabolic process	gi|219113867|ref|XP_002186517.1|/0/predicted protein [Phaeodactylum tricornutum CCAP 1055/1]
jgi|Phatr2|43118|estExt_fgenesh1_pg.C_chr_10865	2364	1378	0.997	71.2024	96	0.7678	4.73602	608	GO:0003824//catalytic activity	-	gi|219111379|ref|XP_002177441.1|/0/predicted protein [Phaeodactylum tricornutum CCAP 1055/1]			catalytic activity,GO:0003824
jgi|Phatr2|21519|estExt_gwp_gw1.C_chr_130072	2593	1377	0.9375	64.8671	1614	0.9236	72.5924	1712	GO:0032559//adenyl ribonucleotide binding	-	gi|219122370|ref|XP_002181519.1|/0/predicted protein [Phaeodactylum tricornutum CCAP 1055/1]			ATP binding,GO:0005524
jgi|Phatr2|45055|estExt_fgenesh1_pg.C_chr_60033	1019	1376	0.9961	164.944	5017	0.9951	574.196	1503	-	-	gi|219117117|ref|XP_002179353.1|/5.89384e-149/predicted protein [Phaeodactylum tricornutum CCAP 1055/1]
jgi|Phatr2|50077|estExt_fgenesh1_pg.C_chr_260120	2134	1376	0.9541	78.7621	499	0.9316	27.2707	1025	-	-	gi|219129537|ref|XP_002184943.1|/0/predicted protein [Phaeodactylum tricornutum CCAP 1055/1]
jgi|Phatr2|46493|estExt_fgenesh1_pg.C_chr_100193	2417	1375	0.9946	69.4895	342	0.9317	16.5021	999	GO:0016491//oxidoreductase activity;GO:0050662//coenzyme binding	-	gi|219120200|ref|XP_002180844.1|/0/predicted protein [Phaeodactylum tricornutum CCAP 1055/1]		1.1.99.1,Choline dehydrogenase.	electron transport,GO:0006118		oxidoreductase activity,GO:0016491	disulfide oxidoreductase activity,GO:0015036	oxidoreductase activity, acting on CH-OH group of donors,GO:0016614	FAD binding,GO:0050660	choline dehydrogenase activity,GO:0008812
jgi|Phatr2|47936|estExt_fgenesh1_pg.C_chr_150196	8492	1373	0.9144	19.7494	1632	0.9305	22.413	2542	-	-	gi|219123863|ref|XP_002182236.1|/0/predicted protein [Phaeodactylum tricornutum CCAP 1055/1]		3.2.1.3,Glucan 1,4-alpha-glucosidase.	glucan 1,4-alpha-glucosidase activity,GO:0004339
jgi|Phatr2|48735|estExt_fgenesh1_pg.C_chr_190035	2493	1372	0.9053	67.2241	210	0.8203	9.82397	4360	-	-	gi|219126347|ref|XP_002183421.1|/0/predicted protein [Phaeodactylum tricornutum CCAP 1055/1]			subtilase activity,GO:0004289		proteolysis and peptidolysis,GO:0006508
jgi|Phatr2|46965|estExt_fgenesh1_pg.C_chr_120014	1479	1371	0.9959	113.23	2719	0.9959	214.403	1204	GO:0046914//transition metal ion binding;GO:0016491//oxidoreductase activity;GO:0019842//vitamin binding	GO:0008152//metabolic process	gi|219121537|ref|XP_002181121.1|/0/predicted protein [Phaeodactylum tricornutum CCAP 1055/1]			oxidoreductase activity, acting on paired donors, with incorporation or reduction of molecular oxygen, 2-oxoglutarate as one donor, and incorporation of one atom each of oxygen into both donors,GO:0016706		protein metabolism,GO:0019538
jgi|Phatr2|51757|phatr1_ua_kg.chr_5000041	1587	1367	0.9981	105.217	18897	0.9994	1388.69	3675	GO:0016491//oxidoreductase activity;GO:0005506//iron ion binding	GO:0008152//metabolic process	gi|219116070|ref|XP_002178830.1|/0/cytochrome P450 [Phaeodactylum tricornutum CCAP 1055/1]		1.14.-.-,Acting on paired donors, with incorporation or reduction of	oxidoreductase activity, acting on paired donors, with incorporation or reduction of molecular oxygen,GO:0016705		fluorene oxygenase activity,GO:0018585	mono-butyltin dioxygenase activity,GO:0018586	limonene 8-monooxygenase activity,GO:0018587	tri-n-butyltin dioxygenase activity,GO:0018588	di-n-butyltin dioxygenase activity,GO:0018589	methylsilanetriol hydroxylase activity,GO:0018590	methyl tertiary butyl ether 3-monooxygenase activity,GO:0018591	4-nitrocatechol 4-monooxygenase activity,GO:0018592	4-chlorophenoxyacetate monooxygenase activity,GO:0018593	tert-butyl alcohol 2-monooxygenase activity,GO:0018594	alpha-pinene monooxygenase activity,GO:0018595	dimethylsilanediol hydroxylase activity,GO:0018596	ammonia monooxygenase activity,GO:0018597	hydroxymethylsilanetriol oxidase activity,GO:0018598	2-hydroxyisobutyrate 3-monooxygenase activity,GO:0018599	alpha-pinene dehydrogenase activity,GO:0018600	4-nitrophenol 2-monooxygenase activity,GO:0018601
jgi|Phatr2|18064|estExt_gwp_gw1.C_chr_20068	1061	1355	0.9566	155.997	67	0.7917	7.36461	900	GO:0003824//catalytic activity	GO:0044238//primary metabolic process;GO:0044260	gi|219112271|ref|XP_002177887.1|/5.28675e-164/predicted protein [Phaeodactylum tricornutum CCAP 1055/1]	K13238	5.3.3.8,Dodecenoyl-CoA delta-isomerase.	catalytic activity,GO:0003824		metabolism,GO:0008152	dodecenoyl-CoA delta-isomerase activity,GO:0004165
jgi|Phatr2|44301|estExt_fgenesh1_pg.C_chr_40061	1851	1355	0.9951	89.4182	697	0.9724	43.9154	1560	-	-	gi|219115293|ref|XP_002178442.1|/0/predicted protein [Phaeodactylum tricornutum CCAP 1055/1]
jgi|Phatr2|1875|gw1.3.111.1	1059	1354	0.9934	156.177	964	0.9783	106.163	1567	GO:0046872//metal ion binding;GO:0004672//protein kinase activity;GO:0032559//adenyl ribonucleotide binding	GO:0006464//protein modification process	gi|219112945|ref|XP_002186056.1|/0/predicted protein [Phaeodactylum tricornutum CCAP 1055/1]		2.7.1.-,Phosphotransferases with an alcohol group as acceptor.	protein kinase activity,GO:0004672		ATP binding,GO:0005524	protein amino acid phosphorylation,GO:0006468	protein-tyrosine kinase activity,GO:0004713	calcium ion binding,GO:0005509	protein serine/threonine kinase activity,GO:0004674	transmembrane receptor protein serine/threonine kinase activity,GO:0004675	3-phosphoinositide-dependent protein kinase activity,GO:0004676	DNA-dependent protein kinase activity,GO:0004677	AMP-activated protein kinase activity,GO:0004679	casein kinase activity,GO:0004680	casein kinase I activity,GO:0004681	calmodulin regulated protein kinase activity,GO:0004683	eukaryotic elongation factor-2 kinase activity,GO:0004686	multifunctional calcium- and calmodulin-regulated protein kinase activity,GO:0004688	phosphorylase kinase activity,GO:0004689	cyclic nucleotide-dependent protein kinase activity,GO:0004690	cGMP-dependent protein kinase activity,GO:0004692	cyclin-dependent protein kinase activity,GO:0004693	eukaryotic translation initiation factor 2alpha kinase activity,GO:0004694	galactosyltransferase-associated kinase activity,GO:0004695	glycogen synthase kinase 3 activity,GO:0004696	protein kinase C activity,GO:0004697	calcium-dependent protein kinase C activity,GO:0004698	atypical protein kinase C activity,GO:0004700	diacylglycerol-activated phospholipid-dependent protein kinase C activity,GO:0004701	receptor signaling protein serine/threonine kinase activity,GO:0004702	G-protein coupled receptor kinase activity,GO:0004703	NF-kappaB-inducing kinase activity,GO:0004704	JUN kinase activity,GO:0004705	JUN kinase kinase kinase activity,GO:0004706	MAP kinase activity,GO:0004707	MAP kinase kinase activity,GO:0004708	MAP kinase kinase kinase activity,GO:0004709	MAP/ERK kinase kinase activity,GO:0004710
jgi|Phatr2|44131|estExt_fgenesh1_pg.C_chr_30411	3424	1352	0.9962	48.2321	426	0.9626	14.51	2432	GO:0008066//glutamate receptor activity;GO:0003824//catalytic activity	GO:0007166//cell surface receptor linked signaling pathway;GO:0009117//nucleotide metabolic process	gi|219113755|ref|XP_002186461.1|/0/predicted protein [Phaeodactylum tricornutum CCAP 1055/1]			metabotropic glutamate, GABA-B-like receptor activity,GO:0008067		membrane,GO:0016020	protein kinase activity,GO:0004672	ATP binding,GO:0005524	protein amino acid phosphorylation,GO:0006468	GABA-B receptor activity,GO:0004965	nucleotide catabolism,GO:0009166	hydrolase activity,GO:0016787
jgi|Phatr2|50441|estExt_fgenesh1_pg.C_chr_300016	2422	1350	0.9822	68.0852	515	0.9806	24.7984	1599	-	-	gi|219130438|ref|XP_002185372.1|/0/predicted protein [Phaeodactylum tricornutum CCAP 1055/1]			DNA binding,GO:0003677		nucleus,GO:0005634
jgi|Phatr2|45279|estExt_fgenesh1_pg.C_chr_60309	988	1349	0.9838	166.782	158	0.9858	18.6505	537	-	-	gi|219116957|ref|XP_002179273.1|/6.95146e-91/predicted protein [Phaeodactylum tricornutum CCAP 1055/1]
jgi|Phatr2|21201|estExt_gwp_gw1.C_chr_110318	1629	1348	0.9847	101.079	183	0.9533	13.1015	2380	GO:0046914//transition metal ion binding;GO:0046508;GO:0048037//cofactor binding	GO:0008610//lipid biosynthetic process;GO:0006664//glycolipid metabolic process;GO:0009267//cellular response to starvation	gi|219121490|ref|XP_002185968.1|/0/UDP-sulfoquinovose synthase, plastid precursor [Phaeodactylum tricornutum CCAP 1055/1]	K06118		UDPsulfoquinovose synthase activity,GO:0046507
jgi|Phatr2|44779|estExt_fgenesh1_pg.C_chr_50089	4395	1348	0.9818	37.4649	1200	0.9709	31.8429	1391	-	-	gi|219116320|ref|XP_002178955.1|/0/predicted protein [Phaeodactylum tricornutum CCAP 1055/1]
jgi|Phatr2|27190|estExt_Genewise1.C_chr_70247	1132	1347	0.9797	145.35	817	0.977	84.1716	502	GO:0005515//protein binding;GO:0016857//racemase and epimerase activity, acting on carbohydrates and derivatives;GO:0048037//cofactor binding	GO:0070882;GO:0050896//response to stimulus;GO:0019318//hexose metabolic process	gi|219118249|ref|XP_002179903.1|/0/predicted protein [Phaeodactylum tricornutum CCAP 1055/1]	K01784	5.1.3.2,UDP-glucose 4-epimerase.	catalytic activity,GO:0003824		nucleotide-sugar metabolism,GO:0009225	UDP-glucose 4-epimerase activity,GO:0003978	galactose metabolism,GO:0006012
jgi|Phatr2|43027|estExt_fgenesh1_pg.C_chr_10755	1482	1346	0.9852	110.94	866	0.9723	68.1491	866	-	-	gi|219111261|ref|XP_002177382.1|/0/predicted protein [Phaeodactylum tricornutum CCAP 1055/1]
jgi|Phatr2|49140|estExt_fgenesh1_pg.C_chr_210014	1883	1343	0.9671	87.1202	2127	0.966	131.737	1143	-	-	gi|219127383|ref|XP_002183916.1|/2.07331e-93/predicted protein [Phaeodactylum tricornutum CCAP 1055/1]
jgi|Phatr2|45741|estExt_fgenesh1_pg.C_chr_80043	2664	1341	0.9876	61.4876	86	0.7046	3.76491	578	-	-	gi|219118404|ref|XP_002179976.1|/0/predicted protein [Phaeodactylum tricornutum CCAP 1055/1]
jgi|Phatr2|42457|estExt_fgenesh1_pg.C_chr_10053	1490	1341	0.9946	109.935	429	0.9765	33.5785	1098	-	-	gi|219110537|ref|XP_002177020.1|/0/predicted protein [Phaeodactylum tricornutum CCAP 1055/1]
jgi|Phatr2|46742|estExt_fgenesh1_pg.C_chr_110127	1186	1337	0.9966	137.702	77	0.9275	7.57175	338	-	GO:0051234//establishment of localization	gi|219121279|ref|XP_002185866.1|/0/predicted protein [Phaeodactylum tricornutum CCAP 1055/1]			binding,GO:0005488		transport,GO:0006810	membrane,GO:0016020
jgi|Phatr2|48215|estExt_fgenesh1_pg.C_chr_160213	2704	1336	0.9967	60.3522	921	0.9945	39.7231	3154	-	-	gi|219124845|ref|XP_002182705.1|/0/predicted protein [Phaeodactylum tricornutum CCAP 1055/1]			subtilase activity,GO:0004289		proteolysis and peptidolysis,GO:0006508
jgi|Phatr2|14125|e_gw1.13.68.1	1182	1328	0.9966	137.238	154	0.9467	15.1947	734	GO:0005488//binding;GO:0035250//UDP-galactosyltransferase activity	GO:0009668;GO:0007275//multicellular organismal development;GO:0030258//lipid modification;GO:0009247//glycolipid biosynthetic process	gi|219122713|ref|XP_002181685.1|/0/monogalactosyldiacylglycerol synthase [Phaeodactylum tricornutum CCAP 1055/1]	K03715	2.4.1.46,1,2-diacylglycerol 3-beta-galactosyltransferase.	biosynthesis,GO:0009058		1,2-diacylglycerol 3-beta-galactosyltransferase activity,GO:0046509
jgi|Phatr2|46321|estExt_fgenesh1_pg.C_chr_90364	868	1326	0.9205	186.602	689	0.9182	92.5741	1450	-	-	gi|219119564|ref|XP_002180539.1|/4.22438e-118/predicted protein [Phaeodactylum tricornutum CCAP 1055/1]
jgi|Phatr2|45125|estExt_fgenesh1_pg.C_chr_60111	1819	1324	0.9137	88.9095	857	0.9159	54.9463	846	GO:0016765//transferase activity, transferring alkyl or aryl (other than methyl) groups	-	gi|219117197|ref|XP_002179393.1|/0/predicted protein [Phaeodactylum tricornutum CCAP 1055/1]			prenyltransferase activity,GO:0004659		integral to membrane,GO:0016021
jgi|Phatr2|43976|estExt_fgenesh1_pg.C_chr_30234	1729	1323	0.9907	93.4669	4989	0.996	336.518	1611	GO:0003677//DNA binding	-	gi|219113591|ref|XP_002186379.1|/0/predicted protein [Phaeodactylum tricornutum CCAP 1055/1]
jgi|Phatr2|45230|estExt_fgenesh1_pg.C_chr_60239	2436	1321	0.9959	66.2397	386	0.9807	18.4799	1452	GO:0043169//cation binding;GO:0004721//phosphoprotein phosphatase activity	GO:0006464//protein modification process	gi|219116885|ref|XP_002179237.1|/0/predicted protein [Phaeodactylum tricornutum CCAP 1055/1]		3.1.3.16,Serine/threonine specific protein phosphatase.	protein serine/threonine phosphatase activity,GO:0004722		protein amino acid dephosphorylation,GO:0006470	protein serine/threonine phosphatase complex,GO:0008287	catalytic activity,GO:0003824	protein phosphatase type 2A activity,GO:0000158	phosphoprotein phosphatase activity,GO:0004721	calcium-dependent protein serine/threonine phosphatase activity,GO:0004723	magnesium-dependent protein serine/threonine phosphatase activity,GO:0004724	magnesium-dependent protein serine/threonine phosphatase complex,GO:0005963	CTD phosphatase activity,GO:0008420	calcium-dependent protein serine/threonine phosphatase regulator activity,GO:0008597	protein phosphatase type 2C activity,GO:0015071	myosin phosphatase activity,GO:0017018	myosin phosphatase regulator activity,GO:0017020	myosin phosphatase complex,GO:0017023	protein phosphatase type 2B activity,GO:0030357
jgi|Phatr2|48680|estExt_fgenesh1_pg.C_chr_180224	1958	1320	0.9627	82.3482	216	0.8963	12.8656	1617	GO:0003824//catalytic activity	-	gi|219125984|ref|XP_002183248.1|/0/predicted protein [Phaeodactylum tricornutum CCAP 1055/1]			hydrolase activity,GO:0016787
jgi|Phatr2|42791|estExt_fgenesh1_pg.C_chr_10464	2031	1319	0.9995	79.3283	285	0.9764	16.3653	797	-	-	gi|219109947|ref|XP_002176726.1|/0/predicted protein [Phaeodactylum tricornutum CCAP 1055/1]
jgi|Phatr2|23257|estExt_gwp_gw1.C_chr_220115	1042	1313	0.9846	153.918	81	0.858	9.06583	5230	-	GO:0006091//generation of precursor metabolites and energy	gi|219127823|ref|XP_002184127.1|/5.59175e-110/protein fucoxanthin chl a/c protein [Phaeodactylum tricornutum CCAP 1055/1]			photosynthesis light harvesting,GO:0009765		membrane,GO:0016020
jgi|Phatr2|41029|fgenesh1_pg.C_chr_27000065	6222	1303	0.9744	25.5804	235	0.6405	4.40482	1405	-	-	gi|219129621|ref|XP_002184982.1|/0/predicted protein [Phaeodactylum tricornutum CCAP 1055/1]
jgi|Phatr2|1143|gw1.18.37.1	1587	1303	0.9962	100.291	288	0.9861	21.1644	1267	GO:0005515//protein binding	GO:0044267//cellular protein metabolic process	gi|219125506|ref|XP_002183019.1|/0/3R-hydroxyacyl-[acyl carrier protein] dehydrase [Phaeodactylum tricornutum CCAP 1055/1]		4.2.1.-,Hydro-lyases.	protein folding,GO:0006457		heat shock protein binding,GO:0031072	unfolded protein binding,GO:0051082	cytoplasm,GO:0005737	fatty acid biosynthetic process,GO:0006633	hydro-lyase activity,GO:0016836	(3R)-hydroxymyristoyl-[acyl-carrier-protein] dehydratase activity,GO:0008659	peptidyl-serine cyclase activity,GO:0018128	peptidyl-cysteine cyclase activity,GO:0018135	6-hydroxycyclohex-1-ene-1-carboxyl-CoA hydratase activity,GO:0018807	cis-4-(1'-hydroxynaphth-2'-yl)-2-oxobut-3-enoate hydratase-aldolase activity,GO:0018808	E-phenylitaconyl-CoA hydratase activity,GO:0018809	trans-4-[2-(3-hydroxy)-thionaphthenyl]-2-oxo-3-butenoate hydratase activity,GO:0018810	cyclohex-1-ene-1-carboxyl-CoA hydratase activity,GO:0018811	3-hydroxyacyl-CoA dehydratase activity,GO:0018812	trans-o-hydroxybenzylidenepyruvate hydratase-aldolase activity,GO:0018813	3-methyl-5-hydroxy-6-(3-carboxy-3-oxopropenyl)-1H-2-pyridon hydratase-aldolase activity,GO:0018815	2-hydroxyisobutyrate dehydratase activity,GO:0018816	2-oxo-hept-3-ene-1,7-dioate hydratase activity,GO:0018817	3-hydroxyacyl-[acyl-carrier-protein] dehydratase activity,GO:0019171	4-hydroxybutyryl-CoA dehydratase activity,GO:0043721	2-keto-3-deoxygalactonate aldolase activity,GO:0043724	2-keto-3-deoxygluconate aldolase activity,GO:0043725	3-dehydroshikimate dehydratase activity,GO:0046565	acetylenecarboxylate hydratase activity, producing 3-hydroxypropenoate,GO:0051909
jgi|Phatr2|54974|estExt_Phatr1_ua_kg.C_chr_200007	1571	1303	0.9389	101.312	9396	0.9484	697.521	1844	GO:0016788//hydrolase activity, acting on ester bonds	GO:0055088//lipid homeostasis	gi|219126688|ref|XP_002183583.1|/0/hydrolase [Phaeodactylum tricornutum CCAP 1055/1]	K13535
jgi|Phatr2|44134|estExt_fgenesh1_pg.C_chr_30414	1153	1300	0.9211	137.723	187	0.8317	18.9148	2604	-	-	gi|219113759|ref|XP_002186463.1|/7.0929e-133/predicted protein [Phaeodactylum tricornutum CCAP 1055/1]
jgi|Phatr2|43304|estExt_fgenesh1_pg.C_chr_20030	1017	1298	0.9518	155.9	2706	0.9617	310.311	1163	-	-	gi|219112211|ref|XP_002177857.1|/1.85356e-94/predicted protein [Phaeodactylum tricornutum CCAP 1055/1]
jgi|Phatr2|45779|estExt_fgenesh1_pg.C_chr_80093	1161	1298	0.9836	136.564	319	0.9371	32.0441	664	GO:0003702//RNA polymerase II transcription factor activity	GO:0006352//transcription initiation	gi|219118871|ref|XP_002180202.1|/3.30954e-154/predicted protein [Phaeodactylum tricornutum CCAP 1055/1]	K03132
jgi|Phatr2|20787|estExt_gwp_gw1.C_chr_100067	1639	1292	0.9969	96.289	456	0.9969	32.4471	2740	GO:0046914//transition metal ion binding;GO:0004175//endopeptidase activity	GO:0019538//protein metabolic process	gi|219120475|ref|XP_002180975.1|/0/predicted protein [Phaeodactylum tricornutum CCAP 1055/1]	K01412	3.4.24.64,Mitochondrial processing peptidase.	metalloendopeptidase activity,GO:0004222		proteolysis and peptidolysis,GO:0006508	metallopeptidase activity,GO:0008237	zinc ion binding,GO:0008270	mitochondrial processing peptidase activity,GO:0004240	mitochondrial processing peptidase complex,GO:0017087
jgi|Phatr2|47879|estExt_fgenesh1_pg.C_chr_150129	6012	1291	0.9764	26.2301	770	0.9578	14.937	2109	GO:0003676//nucleic acid binding	-	gi|219124143|ref|XP_002182370.1|/0/predicted protein [Phaeodactylum tricornutum CCAP 1055/1]	K11292		RNA binding,GO:0003723
jgi|Phatr2|44931|estExt_fgenesh1_pg.C_chr_50277	1743	1290	0.9811	90.4035	853	0.9845	57.0745	1003	-	-	gi|219116058|ref|XP_002178824.1|/0/predicted protein [Phaeodactylum tricornutum CCAP 1055/1]
jgi|Phatr2|10100|e_gw1.2.8.1	3753	1288	0.9742	41.9209	278	0.8367	8.63886	1788	GO:0051003	GO:0006779//porphyrin biosynthetic process	gi|219112447|ref|XP_002177975.1|/0/predicted protein [Phaeodactylum tricornutum CCAP 1055/1]			biosynthesis,GO:0009058		magnesium chelatase activity,GO:0016851
jgi|Phatr2|44724|estExt_fgenesh1_pg.C_chr_50018	497	1287	0.992	316.312	419	0.992	98.3213	1864	-	-	gi|219116246|ref|XP_002178918.1|/9.91489e-77/predicted protein [Phaeodactylum tricornutum CCAP 1055/1]
jgi|Phatr2|28620|estExt_Genewise1.C_chr_130044	546	1287	0.989	287.925	435	0.9872	92.9152	1038	-	-	gi|219122345|ref|XP_002181507.1|/4.4891e-74/predicted protein [Phaeodactylum tricornutum CCAP 1055/1]	K11353
jgi|Phatr2|50540|estExt_fgenesh1_pg.C_chr_310020	3716	1281	0.9989	42.1082	441	0.9513	13.8405	2668	-	-	gi|219130661|ref|XP_002185478.1|/0/translocator of the inner chloroplast envelope membrane 110k [Phaeodactylum tricornutum CCAP 1055/1]
jgi|Phatr2|45141|estExt_fgenesh1_pg.C_chr_60132	1012	1277	0.9911	154.136	484	0.9842	55.777	533	GO:0016616//oxidoreductase activity, acting on the CH-OH group of donors, NAD or NADP as acceptor;GO:0048037//cofactor binding	GO:0009081//branched chain family amino acid metabolic process;GO:0006007//glucose catabolic process	gi|219116771|ref|XP_002179180.1|/0/oxidoreductase [Phaeodactylum tricornutum CCAP 1055/1]	K00020	1.1.1.31,3-hydroxyisobutyrate dehydrogenase.	valine metabolism,GO:0006573		3-hydroxyisobutyrate dehydrogenase activity,GO:0008442	phosphogluconate dehydrogenase (decarboxylating) activity,GO:0004616	pentose-phosphate shunt,GO:0006098
jgi|Phatr2|32803|fgenesh1_pg.C_chr_2000344	2403	1276	0.9975	64.8619	712	0.9883	34.5554	822	GO:0016462//pyrophosphatase activity;GO:0032559//adenyl ribonucleotide binding	GO:0030003//cellular cation homeostasis	gi|219112527|ref|XP_002178015.1|/0/predicted protein [Phaeodactylum tricornutum CCAP 1055/1]	K01551	3.6.3.16,Arsenite-transporting ATPase.	ATP binding,GO:0005524		anion transport,GO:0006820	membrane,GO:0016020	nucleotide binding,GO:0000166	nucleoside-triphosphatase activity,GO:0017111	arsenite-transporting ATPase activity,GO:0015446	antimonite-transporting ATPase activity,GO:0042961
jgi|Phatr2|47720|estExt_fgenesh1_pg.C_chr_140243	1118	1273	0.9875	139.085	361	0.9875	37.6579	3848	-	-	gi|219123252|ref|XP_002181942.1|/2.24221e-144/predicted protein [Phaeodactylum tricornutum CCAP 1055/1]
jgi|Phatr2|25360|estExt_Genewise1.C_chr_20277	1222	1272	0.9918	127.148	21	0.6399	2.00419	1177	GO:0003824//catalytic activity	GO:0008152//metabolic process	gi|219111909|ref|XP_002177706.1|/0/short-chain dehydrogenase/reductase acting with NAD or NADP as acceptor [Phaeodactylum tricornutum CCAP 1055/1]		1.1.1.-,With NAD(+) or NADP(+) as acceptor.	metabolism,GO:0008152		oxidoreductase activity,GO:0016491	C-3 sterol dehydrogenase (C-4 sterol decarboxylase) activity,GO:0000252	3-keto sterol reductase activity,GO:0000253	isocitrate dehydrogenase activity,GO:0004448	mevaldate reductase activity,GO:0004495	gluconate dehydrogenase activity,GO:0008875	steroid dehydrogenase activity,GO:0016229	oxidoreductase activity, acting on the CH-OH group of donors, NAD or NADP as acceptor,GO:0016616	epoxide dehydrogenase activity,GO:0018451	5-exo-hydroxycamphor dehydrogenase activity,GO:0018452	2-hydroxytetrahydrofuran dehydrogenase activity,GO:0018453	3-ketoglucose-reductase activity,GO:0048258
jgi|Phatr2|29887|estExt_Genewise1.C_chr_190123	2054	1272	0.9878	75.6449	363	0.9771	20.6109	2152	GO:0016763//transferase activity, transferring pentosyl groups	GO:0019359;GO:0019357//nicotinate nucleotide biosynthetic process	gi|219126197|ref|XP_002183349.1|/0/predicted protein [Phaeodactylum tricornutum CCAP 1055/1]	K00763		nicotinate phosphoribosyltransferase activity,GO:0004516		pyridine nucleotide biosynthesis,GO:0019363
jgi|Phatr2|44525|estExt_fgenesh1_pg.C_chr_40336	1816	1272	0.9593	85.5587	225	0.8811	14.4496	958	-	-	gi|219115573|ref|XP_002178582.1|/0/predicted protein [Phaeodactylum tricornutum CCAP 1055/1]
jgi|Phatr2|50645|estExt_fgenesh1_pm.C_chr_10002	1262	1269	0.9952	122.827	487	0.9921	45.0049	1641	GO:0004721//phosphoprotein phosphatase activity;GO:0043169//cation binding	GO:0006464//protein modification process	gi|219110559|ref|XP_002177031.1|/1.34762e-180/predicted protein [Phaeodactylum tricornutum CCAP 1055/1]	K06269	3.1.3.16,Serine/threonine specific protein phosphatase.	hydrolase activity,GO:0016787		protein phosphatase type 2A activity,GO:0000158	phosphoprotein phosphatase activity,GO:0004721	calcium-dependent protein serine/threonine phosphatase activity,GO:0004723	magnesium-dependent protein serine/threonine phosphatase activity,GO:0004724	magnesium-dependent protein serine/threonine phosphatase complex,GO:0005963	CTD phosphatase activity,GO:0008420	calcium-dependent protein serine/threonine phosphatase regulator activity,GO:0008597	protein phosphatase type 2C activity,GO:0015071	myosin phosphatase activity,GO:0017018	myosin phosphatase regulator activity,GO:0017020	myosin phosphatase complex,GO:0017023	protein phosphatase type 2B activity,GO:0030357
jgi|Phatr2|49989|estExt_fgenesh1_pg.C_chr_260013	4497	1269	0.9022	34.4692	596	0.8515	15.4566	1728	GO:0046914//transition metal ion binding	-	gi|219129278|ref|XP_002184819.1|/0/predicted protein [Phaeodactylum tricornutum CCAP 1055/1]		3.2.1.3,Glucan 1,4-alpha-glucosidase.	glucan 1,4-alpha-glucosidase activity,GO:0004339
jgi|Phatr2|43427|estExt_fgenesh1_pg.C_chr_20176	875	1266	0.9989	176.733	2471	0.9806	329.348	1086	-	-	gi|219112361|ref|XP_002177932.1|/1.84979e-129/predicted protein [Phaeodactylum tricornutum CCAP 1055/1]
jgi|Phatr2|48317|estExt_fgenesh1_pg.C_chr_170034	2541	1265	0.9158	60.8106	572	0.9162	26.2532	752	-	-	gi|219125249|ref|XP_002182897.1|/0/predicted protein [Phaeodactylum tricornutum CCAP 1055/1]
jgi|Phatr2|50164|estExt_fgenesh1_pg.C_chr_270088	2827	1265	0.9837	54.6585	165	0.8628	6.80688	2666	-	-	gi|219129808|ref|XP_002185072.1|/0/predicted protein [Phaeodactylum tricornutum CCAP 1055/1]
jgi|Phatr2|11373|e_gw1.5.86.1	1326	1264	0.9857	116.439	625	0.9827	54.9701	1877	GO:0003824//catalytic activity;GO:0050662//coenzyme binding	GO:0008152//metabolic process	gi|219116586|ref|XP_002179088.1|/0/predicted protein [Phaeodactylum tricornutum CCAP 1055/1]	K03885	1.6.99.3,NADH dehydrogenase.	electron transport,GO:0006118		oxidoreductase activity,GO:0016491	disulfide oxidoreductase activity,GO:0015036	NADH dehydrogenase activity,GO:0003954
jgi|Phatr2|42494|estExt_fgenesh1_pg.C_chr_10096	2681	1263	0.9944	57.5439	181	0.7993	7.87357	2382	-	-	gi|219109583|ref|XP_002176546.1|/0/predicted protein [Phaeodactylum tricornutum CCAP 1055/1]
jgi|Phatr2|32634|fgenesh1_pg.C_chr_2000175	381	1261	0.9974	404.281	8878	0.9974	2717.57	2664	-	-	gi|219111727|ref|XP_002177615.1|/3.40147e-65/predicted protein [Phaeodactylum tricornutum CCAP 1055/1]
jgi|Phatr2|54477|estExt_Phatr1_ua_kg.C_chr_80014	3310	1260	0.9924	46.4981	66	0.5873	2.32545	1745	GO:0016747//transferase activity, transferring acyl groups other than amino-acyl groups;GO:0004774//succinate-CoA ligase activity;GO:0046912//transferase activity, transferring acyl groups, acyl groups converted into alkyl on transfer;GO:0032559//adenyl ribonucleotide binding	GO:0005975//carbohydrate metabolic process;GO:0006084//acetyl-CoA metabolic process	gi|219118523|ref|XP_002180032.1|/0/atp-citrate synthase [Phaeodactylum tricornutum CCAP 1055/1]	K01648		ATP citrate synthase activity,GO:0003878
jgi|Phatr2|12155|e_gw1.7.111.1	1020	1259	0.9961	150.771	1224	0.9961	139.95	2337	GO:0016628//oxidoreductase activity, acting on the CH-CH group of donors, NAD or NADP as acceptor	GO:0009725//response to hormone stimulus;GO:0006779//porphyrin biosynthetic process	gi|219117802|ref|XP_002179689.1|/0/predicted protein [Phaeodactylum tricornutum CCAP 1055/1]		1.3.1.33,Protochlorophyllide reductase.	metabolism,GO:0008152		oxidoreductase activity,GO:0016491	protochlorophyllide reductase activity,GO:0016630
jgi|Phatr2|43219|estExt_fgenesh1_pg.C_chr_10983	3894	1257	0.7298	39.4305	699	0.7496	20.9349	1519	-	-	gi|219111493|ref|XP_002177498.1|/0/predicted protein [Phaeodactylum tricornutum CCAP 1055/1]
jgi|Phatr2|43213|estExt_fgenesh1_pg.C_chr_10977	2628	1257	0.9273	58.4256	149	0.8185	6.61228	1001	-	-	gi|219110417|ref|XP_002176960.1|/0/predicted protein [Phaeodactylum tricornutum CCAP 1055/1]
jgi|Phatr2|49131|estExt_fgenesh1_pg.C_chr_210003	985	1254	0.9706	155.509	111	0.8934	13.1425	1208	-	-	gi|219127125|ref|XP_002183792.1|/1.42613e-144/predicted protein [Phaeodactylum tricornutum CCAP 1055/1]
jgi|Phatr2|49673|estExt_fgenesh1_pg.C_chr_230150	619	1253	0.8578	247.26	738	0.8126	139.045	1238	-	-	gi|219128300|ref|XP_002184354.1|/6.2979e-76/predicted protein [Phaeodactylum tricornutum CCAP 1055/1]
jgi|Phatr2|47618|estExt_fgenesh1_pg.C_chr_140118	2415	1252	0.9983	63.3257	38	0.4559	1.83509	669	-	-	gi|219123119|ref|XP_002181878.1|/0/predicted protein [Phaeodactylum tricornutum CCAP 1055/1]
jgi|Phatr2|54731|estExt_Phatr1_ua_kg.C_chr_130026	1043	1251	0.9904	146.51	443	0.9789	49.5347	1076	GO:0005506//iron ion binding;GO:0004601//peroxidase activity	GO:0008152//metabolic process;GO:0006950//response to stress	gi|219122832|ref|XP_002181742.1|/5.52728e-150/ascorbate peroxidase [Phaeodactylum tricornutum CCAP 1055/1]		1.11.1.11,L-ascorbate peroxidase.	L-ascorbate peroxidase activity,GO:0016688
jgi|Phatr2|47828|estExt_fgenesh1_pg.C_chr_150066	738	1250	0.9959	206.893	43	0.7818	6.7952	1148	-	-	gi|219124080|ref|XP_002182340.1|/2.54741e-99/predicted protein [Phaeodactylum tricornutum CCAP 1055/1]
jgi|Phatr2|48404|estExt_fgenesh1_pg.C_chr_170141	1698	1246	0.9994	89.6341	500	0.9935	34.3418	925	-	-	gi|219125356|ref|XP_002182949.1|/0/predicted protein [Phaeodactylum tricornutum CCAP 1055/1]
jgi|Phatr2|21354|estExt_gwp_gw1.C_chr_120172	1627	1243	0.9945	93.3204	1143	0.9883	81.9311	610	-	GO:0045333//cellular respiration;GO:0065003	gi|219122044|ref|XP_002181364.1|/0/predicted protein [Phaeodactylum tricornutum CCAP 1055/1]	K02259		protein complex assembly,GO:0006461		membrane,GO:0016020
jgi|Phatr2|45463|estExt_fgenesh1_pg.C_chr_70096	5752	1243	0.1559	26.3964	2771	0.1542	56.1834	1308	GO:0003676//nucleic acid binding;GO:0003909//DNA ligase activity;GO:0032559//adenyl ribonucleotide binding	GO:0006259//DNA metabolic process;GO:0006974//response to DNA damage stimulus	gi|219118067|ref|XP_002179816.1|/0/predicted protein [Phaeodactylum tricornutum CCAP 1055/1]	K10777	6.5.1.1,DNA ligase (ATP).	DNA ligase (ATP) activity,GO:0003910		ATP binding,GO:0005524	DNA replication,GO:0006260	DNA repair,GO:0006281	DNA recombination,GO:0006310
jgi|Phatr2|10847|e_gw1.4.194.1	852	1239	0.9977	177.633	144	0.9824	19.7112	1174	GO:0003676//nucleic acid binding;GO:0005198//structural molecule activity	GO:0010467//gene expression	gi|219114931|ref|XP_002178261.1|/9.02721e-158/predicted protein [Phaeodactylum tricornutum CCAP 1055/1]			RNA binding,GO:0003723		structural constituent of ribosome,GO:0003735	ribosome,GO:0005840	protein biosynthesis,GO:0006412
jgi|Phatr2|48314|estExt_fgenesh1_pg.C_chr_170031	698	1237	0.9069	216.475	71	0.8123	11.863	743	-	-	gi|219124984|ref|XP_002182770.1|/4.75692e-105/predicted protein [Phaeodactylum tricornutum CCAP 1055/1]
jgi|Phatr2|48034|estExt_fgenesh1_pg.C_chr_150309	1928	1237	0.9601	78.3711	1976	0.9362	119.528	1152	GO:0046914//transition metal ion binding	-	gi|219123990|ref|XP_002182297.1|/0/predicted protein [Phaeodactylum tricornutum CCAP 1055/1]			ubiquitin ligase complex,GO:0000151		ubiquitin-protein ligase activity,GO:0004842	zinc ion binding,GO:0008270	protein ubiquitination,GO:0016567
jgi|Phatr2|17766|estExt_gwp_gw1.C_chr_10733	821	1236	0.9464	183.894	84	0.8965	11.9324	3327	-	-	gi|219111267|ref|XP_002177385.1|/3.84222e-102/protein fucoxanthin chlorophyll a/c protein [Phaeodactylum tricornutum CCAP 1055/1]			photosynthesis light harvesting,GO:0009765		membrane,GO:0016020
jgi|Phatr2|47863|estExt_fgenesh1_pg.C_chr_150109	4438	1235	0.9878	33.9917	601	0.9707	15.7935	491	-	-	gi|219123770|ref|XP_002182191.1|/0/predicted protein [Phaeodactylum tricornutum CCAP 1055/1]
jgi|Phatr2|34489|fgenesh1_pg.C_chr_5000289	843	1234	0.9953	178.805	1512	0.9953	209.177	565	-	-	gi|219116510|ref|XP_002179050.1|/4.85152e-164/predicted protein [Phaeodactylum tricornutum CCAP 1055/1]		3.1.1.23,Acylglycerol lipase.	catalytic activity,GO:0003824		acylglycerol lipase activity,GO:0047372
jgi|Phatr2|42507|estExt_fgenesh1_pg.C_chr_10111	2051	1234	0.9893	73.4924	5692	0.9902	323.66	3689	-	-	gi|219109599|ref|XP_002176554.1|/0/predicted protein [Phaeodactylum tricornutum CCAP 1055/1]
jgi|Phatr2|49065|estExt_fgenesh1_pg.C_chr_200184	6875	1230	0.9695	21.8537	565	0.8223	9.58442	2294	-	-	gi|219126752|ref|XP_002183614.1|/0/predicted protein [Phaeodactylum tricornutum CCAP 1055/1]		3.2.1.3,Glucan 1,4-alpha-glucosidase.	glucan 1,4-alpha-glucosidase activity,GO:0004339
jgi|Phatr2|40282|fgenesh1_pg.C_chr_23000003	1035	1229	0.9923	145.046	362	0.9981	40.7904	988	-	-	gi|219128152|ref|XP_002184283.1|/0/predicted protein [Phaeodactylum tricornutum CCAP 1055/1]			protein binding,GO:0005515
jgi|Phatr2|44258|estExt_fgenesh1_pg.C_chr_40010	2256	1228	0.9863	66.4894	974	0.9867	50.3512	903	-	-	gi|219115243|ref|XP_002178417.1|/0/predicted protein [Phaeodactylum tricornutum CCAP 1055/1]
jgi|Phatr2|48406|estExt_fgenesh1_pg.C_chr_170143	1352	1226	0.9822	110.766	2049	0.9822	176.748	2607	-	-	gi|219125094|ref|XP_002182823.1|/0/predicted protein [Phaeodactylum tricornutum CCAP 1055/1]			beta-lactamase activity,GO:0008800		beta-lactam antibiotic catabolism,GO:0030655	response to antibiotic,GO:0046677
jgi|Phatr2|47077|estExt_fgenesh1_pg.C_chr_120153	987	1225	0.997	151.604	681	0.997	80.4674	370	-	-	gi|219121675|ref|XP_002181187.1|/0/predicted protein [Phaeodactylum tricornutum CCAP 1055/1]
jgi|Phatr2|44652|estExt_fgenesh1_pg.C_chr_40483	1270	1223	0.9969	117.629	7905	0.9969	725.919	2205	-	-	gi|219115163|ref|XP_002178377.1|/0/predicted protein [Phaeodactylum tricornutum CCAP 1055/1]
jgi|Phatr2|47999|estExt_fgenesh1_pg.C_chr_150270	3042	1223	0.9543	49.1089	776	0.9619	29.7504	1950	GO:0004812//aminoacyl-tRNA ligase activity;GO:0032559//adenyl ribonucleotide binding	GO:0006418//tRNA aminoacylation for protein translation	gi|219124287|ref|XP_002182439.1|/0/predicted protein [Phaeodactylum tricornutum CCAP 1055/1]	K01872	6.1.1.7,Alanine--tRNA ligase.	alanine-tRNA ligase activity,GO:0004813		ATP binding,GO:0005524	alanyl-tRNA aminoacylation,GO:0006419	nucleic acid binding,GO:0003676
jgi|Phatr2|12121|e_gw1.7.31.1	1806	1222	0.9978	82.6507	177	0.9684	11.43	803	-	-	gi|219118199|ref|XP_002179879.1|/0/predicted protein [Phaeodactylum tricornutum CCAP 1055/1]
jgi|Phatr2|33493|fgenesh1_pg.C_chr_3000412	2055	1222	0.9966	72.6361	250	0.9582	14.1879	1238	GO:0004812//aminoacyl-tRNA ligase activity;GO:0032559//adenyl ribonucleotide binding	GO:0006418//tRNA aminoacylation for protein translation	gi|219113189|ref|XP_002186178.1|/0/predicted protein [Phaeodactylum tricornutum CCAP 1055/1]	K01868	6.1.1.3,Threonine--tRNA ligase.	tRNA ligase activity,GO:0004812		ATP binding,GO:0005524	tRNA aminoacylation for protein translation,GO:0006418	threonine-tRNA ligase activity,GO:0004829	threonyl-tRNA aminoacylation,GO:0006435	protein biosynthesis,GO:0006412
jgi|Phatr2|45116|estExt_fgenesh1_pg.C_chr_60099	5721	1221	0.9923	26.0697	1129	0.9818	23.0151	1819	GO:0017111//nucleoside-triphosphatase activity;GO:0046914//transition metal ion binding;GO:0003676//nucleic acid binding;GO:0032559//adenyl ribonucleotide binding	-	gi|219117189|ref|XP_002179389.1|/0/predicted protein [Phaeodactylum tricornutum CCAP 1055/1]		3.6.1.3,Adenosinetriphosphatase.	DNA binding,GO:0003677		ATP binding,GO:0005524	ATP-dependent helicase activity,GO:0008026	nucleic acid binding,GO:0003676	helicase activity,GO:0004386	ubiquitin ligase complex,GO:0000151	ubiquitin-protein ligase activity,GO:0004842	zinc ion binding,GO:0008270	protein ubiquitination,GO:0016567	ATP-dependent DNA helicase activity,GO:0004003	ATP-dependent RNA helicase activity,GO:0004004	DNA-dependent ATPase activity,GO:0008094	RNA-dependent ATPase activity,GO:0008186	protein-transporting ATPase activity,GO:0015462	DNA translocase activity,GO:0015616	ATPase activity,GO:0016887	single-stranded DNA-dependent ATP-dependent DNA helicase activity,GO:0017116	ATPase activity, coupled,GO:0042623	ATPase activity, uncoupled,GO:0042624	ATPase activity, coupled to transmembrane movement of ions,GO:0042625	ATPase activity, coupled to transmembrane movement of substances,GO:0042626
jgi|Phatr2|43551|estExt_fgenesh1_pg.C_chr_20322	649	1220	0.9599	229.619	627	0.9553	112.671	1042	-	GO:0009057//macromolecule catabolic process	gi|219111873|ref|XP_002177688.1|/3.43248e-67/predicted protein [Phaeodactylum tricornutum CCAP 1055/1]
jgi|Phatr2|29502|estExt_Genewise1.C_chr_170049	3973	1217	0.9884	37.4167	312	0.9039	9.15854	1186	GO:0005488//binding	GO:0009791//post-embryonic development;GO:0050794//regulation of cellular process;GO:0009639//response to red or far red light	gi|219125301|ref|XP_002182922.1|/0/damage-specific DNA binding protein 1 [Phaeodactylum tricornutum CCAP 1055/1]	K10610		tRNA ligase activity,GO:0004812		ATP binding,GO:0005524	tRNA aminoacylation for protein translation,GO:0006418	nucleic acid binding,GO:0003676	nucleus,GO:0005634
jgi|Phatr2|44423|estExt_fgenesh1_pg.C_chr_40205	727	1217	0.9986	204.479	49	0.8886	7.86053	756	GO:0016671//oxidoreductase activity, acting on sulfur group of donors, disulfide as acceptor	GO:0008152//metabolic process	gi|219114883|ref|XP_002178237.1|/1.34752e-113/predicted protein [Phaeodactylum tricornutum CCAP 1055/1]
jgi|Phatr2|40325|fgenesh1_pg.C_chr_23000046	7086	1216	0.5684	20.9617	418	0.533	6.87963	1426	GO:0016301//kinase activity;GO:0032559//adenyl ribonucleotide binding	GO:0006464//protein modification process	gi|219128202|ref|XP_002184307.1|/0/predicted protein [Phaeodactylum tricornutum CCAP 1055/1]		3.2.1.3,Glucan 1,4-alpha-glucosidase.	protein kinase activity,GO:0004672		ATP binding,GO:0005524	protein amino acid phosphorylation,GO:0006468	protein-tyrosine kinase activity,GO:0004713	oxidoreductase activity,GO:0016491	protein serine/threonine kinase activity,GO:0004674	glucan 1,4-alpha-glucosidase activity,GO:0004339
jgi|Phatr2|48297|estExt_fgenesh1_pg.C_chr_170011	1965	1214	0.9964	75.4656	468	0.9873	27.7762	568	-	-	gi|219125227|ref|XP_002182887.1|/0/predicted protein [Phaeodactylum tricornutum CCAP 1055/1]
jgi|Phatr2|44767|estExt_fgenesh1_pg.C_chr_50072	4788	1213	0.9942	30.9457	855	0.9923	20.8258	1117	-	-	gi|219116300|ref|XP_002178945.1|/0/predicted protein [Phaeodactylum tricornutum CCAP 1055/1]
jgi|Phatr2|54534|estExt_Phatr1_ua_kg.C_chr_90028	1516	1212	0.9598	97.6555	738	0.9789	56.7737	3209	GO:0017111//nucleoside-triphosphatase activity;GO:0032561//guanyl ribonucleotide binding	GO:0043623//cellular protein complex assembly;GO:0009207;GO:0007017//microtubule-based process	gi|219119808|ref|XP_002180656.1|/0/predicted protein [Phaeodactylum tricornutum CCAP 1055/1]	K07374
jgi|Phatr2|42547|estExt_fgenesh1_pg.C_chr_10165	2549	1212	0.9898	58.0799	413	0.9788	18.896	2207	-	-	gi|219109637|ref|XP_002176573.1|/0/predicted protein [Phaeodactylum tricornutum CCAP 1055/1]
jgi|Phatr2|48790|estExt_fgenesh1_pg.C_chr_190099	1185	1211	0.9941	124.83	402	0.9949	39.5638	532	GO:0016741//transferase activity, transferring one-carbon groups	GO:0006730//one-carbon metabolic process	gi|219126153|ref|XP_002183328.1|/0/predicted protein [Phaeodactylum tricornutum CCAP 1055/1]
jgi|Phatr2|36842|fgenesh1_pg.C_chr_11000195	2289	1209	0.9961	64.5169	648	0.9961	33.0156	1401	-	-	gi|219121343|ref|XP_002185897.1|/0/predicted protein [Phaeodactylum tricornutum CCAP 1055/1]
jgi|Phatr2|20885|estExt_gwp_gw1.C_chr_100181	2826	1209	0.995	52.2573	644	0.8705	26.5769	2199	-	GO:0010038//response to metal ion	gi|219120646|ref|XP_002181057.1|/0/predicted protein [Phaeodactylum tricornutum CCAP 1055/1]	K07393		transcription factor activity,GO:0003700		regulation of transcription, DNA-dependent,GO:0006355
jgi|Phatr2|43483|estExt_fgenesh1_pg.C_chr_20240	1041	1205	0.999	141.393	2370	0.9971	265.514	515	-	-	gi|219111787|ref|XP_002177645.1|/2.31685e-156/predicted protein [Phaeodactylum tricornutum CCAP 1055/1]
jgi|Phatr2|26293|estExt_Genewise1.C_chr_40361	634	1205	0.9953	232.162	81	0.9874	14.9	3265	-	GO:0051234//establishment of localization;GO:0042548//regulation of photosynthesis, light reaction	gi|219115141|ref|XP_002178366.1|/1.42263e-62/predicted protein [Phaeodactylum tricornutum CCAP 1055/1]	K02719		oxygen evolving complex,GO:0009654		extrinsic to membrane,GO:0019898	photosystem II stabilization,GO:0042549
jgi|Phatr2|50075|estExt_fgenesh1_pg.C_chr_260118	2992	1204	0.987	49.1539	165	0.7741	6.4315	733	-	GO:0006810//transport	gi|219129363|ref|XP_002184860.1|/0/predicted protein [Phaeodactylum tricornutum CCAP 1055/1]
jgi|Phatr2|48507|estExt_fgenesh1_pg.C_chr_180014	507	1204	0.9941	290.076	201	0.8422	46.2358	1363	-	-	gi|219125774|ref|XP_002183148.1|/2.49529e-62/predicted protein [Phaeodactylum tricornutum CCAP 1055/1]			proteolysis and peptidolysis,GO:0006508		metallopeptidase activity,GO:0008237	zinc ion binding,GO:0008270
jgi|Phatr2|48918|estExt_fgenesh1_pg.C_chr_200005	950	1204	0.9926	154.809	552	0.9937	67.765	1575	-	-	gi|219126582|ref|XP_002183532.1|/3.54228e-169/predicted protein [Phaeodactylum tricornutum CCAP 1055/1]			structural molecule activity,GO:0005198
jgi|Phatr2|51110|estExt_fgenesh1_pm.C_chr_150030	1543	1203	0.5774	95.2342	537	0.5684	40.5881	615	GO:0004672//protein kinase activity;GO:0032559//adenyl ribonucleotide binding	GO:0006464//protein modification process	gi|219124005|ref|XP_002182304.1|/0/predicted protein [Phaeodactylum tricornutum CCAP 1055/1]	K14758		protein kinase activity,GO:0004672		ATP binding,GO:0005524	protein amino acid phosphorylation,GO:0006468	protein-tyrosine kinase activity,GO:0004713	protein serine/threonine kinase activity,GO:0004674
jgi|Phatr2|27518|estExt_Genewise1.C_chr_90009	3061	1202	0.9686	47.9661	385	0.9543	14.6686	2155	GO:0016740//transferase activity	GO:0015031//protein transport	gi|219119187|ref|XP_002180359.1|/0/predicted protein [Phaeodactylum tricornutum CCAP 1055/1]			intracellular protein transport,GO:0006886		protein transporter activity,GO:0008565
jgi|Phatr2|34119|fgenesh1_pg.C_chr_4000474	1203	1201	0.9967	121.947	206	0.9784	19.9706	749	GO:0046914//transition metal ion binding;GO:0048037//cofactor binding;GO:0016783//sulfurtransferase activity;GO:0032559//adenyl ribonucleotide binding	GO:0031163;GO:0000096//sulfur amino acid metabolic process	gi|219115155|ref|XP_002178373.1|/0/precursor of desulfurase cysteine desulfurase IscS [Phaeodactylum tricornutum CCAP 1055/1]	K04487		metabolism,GO:0008152		transaminase activity,GO:0008483	cysteine desulfurase activity,GO:0031071
jgi|Phatr2|50305|estExt_fgenesh1_pg.C_chr_280109	2492	1199	0.9819	58.7712	121	0.6766	5.66275	584	-	-	gi|219130160|ref|XP_002185240.1|/0/predicted protein [Phaeodactylum tricornutum CCAP 1055/1]			transcription factor activity,GO:0003700		regulation of transcription, DNA-dependent,GO:0006355
jgi|Phatr2|9576|e_gw1.1.441.1	762	1198	0.9961	192.041	628	0.9921	96.1158	934	GO:0005488//binding	-	gi|219111365|ref|XP_002177434.1|/1.72402e-146/predicted protein [Phaeodactylum tricornutum CCAP 1055/1]	K12581		nucleus,GO:0005634		negative regulation of transcription,GO:0016481	transcriptional repressor activity,GO:0016564
jgi|Phatr2|6974|gw1.3.387.1	453	1193	0.9691	321.688	197	0.9647	50.7175	993	GO:0046872//metal ion binding	-	gi|219112937|ref|XP_002186052.1|/4.37917e-80/caltractin [Phaeodactylum tricornutum CCAP 1055/1]			calcium ion binding,GO:0005509
jgi|Phatr2|45091|estExt_fgenesh1_pg.C_chr_60072	2901	1193	0.991	50.2326	3290	0.9924	132.263	740	-	-	gi|219117165|ref|XP_002179377.1|/0/predicted protein [Phaeodactylum tricornutum CCAP 1055/1]
jgi|Phatr2|47922|estExt_fgenesh1_pg.C_chr_150180	1414	1192	0.959	102.972	826	0.9484	68.1272	1143	-	-	gi|219123843|ref|XP_002182226.1|/0/predicted protein [Phaeodactylum tricornutum CCAP 1055/1]
jgi|Phatr2|34392|fgenesh1_pg.C_chr_5000192	660	1190	0.9879	220.24	227	0.9803	40.1118	1076	GO:0050136//NADH dehydrogenase (quinone) activity	-	gi|219115972|ref|XP_002178781.1|/2.68408e-131/predicted protein [Phaeodactylum tricornutum CCAP 1055/1]			electron transporter activity,GO:0005489		mitochondrial inner membrane,GO:0005743	electron transport,GO:0006118	NADH dehydrogenase (ubiquinone) activity,GO:0008137
jgi|Phatr2|45656|estExt_fgenesh1_pg.C_chr_70326	1870	1190	0.9973	77.7317	14	0.2914	0.873125	891	GO:0015301//anion:anion antiporter activity	GO:0006811//ion transport	gi|219118294|ref|XP_002179925.1|/0/predicted protein [Phaeodactylum tricornutum CCAP 1055/1]			inorganic anion exchanger activity,GO:0005452		anion transport,GO:0006820	membrane,GO:0016020	anion exchanger activity,GO:0015380	integral to membrane,GO:0016021
jgi|Phatr2|48238|estExt_fgenesh1_pg.C_chr_160245	2313	1189	0.9896	62.7913	626	0.9827	31.5638	626	-	-	gi|219124878|ref|XP_002182721.1|/0/predicted protein [Phaeodactylum tricornutum CCAP 1055/1]
jgi|Phatr2|35684|fgenesh1_pg.C_chr_8000206	765	1187	0.9961	189.532	1043	0.9961	159.006	783	-	-	gi|219118971|ref|XP_002180252.1|/2.6857e-139/predicted protein [Phaeodactylum tricornutum CCAP 1055/1]
jgi|Phatr2|54442|estExt_Phatr1_ua_kg.C_chr_70056	3215	1185	0.9658	45.0226	470	0.9213	17.0493	1940	GO:0022892	GO:0015031//protein transport	gi|219118219|ref|XP_002179889.1|/0/predicted protein [Phaeodactylum tricornutum CCAP 1055/1]	K11824
jgi|Phatr2|33623|fgenesh1_pg.C_chr_3000542	2565	1184	0.9942	56.3842	49	0.538	2.22792	753	-	-	gi|219114686|ref|XP_002186523.1|/0/predicted protein [Phaeodactylum tricornutum CCAP 1055/1]
jgi|Phatr2|26299|estExt_Genewise1.C_chr_40367	2070	1183	0.9729	69.8084	477	0.9242	26.8744	1435	-	-	gi|219115697|ref|XP_002178644.1|/0/predicted protein [Phaeodactylum tricornutum CCAP 1055/1]			transporter activity,GO:0005215		transport,GO:0006810	integral to membrane,GO:0016021
jgi|Phatr2|44077|estExt_fgenesh1_pg.C_chr_30351	860	1183	0.9814	168.027	1162	0.993	157.579	1470	GO:0033764	GO:0008202//steroid metabolic process	gi|219113695|ref|XP_002186431.1|/8.07927e-122/predicted protein [Phaeodactylum tricornutum CCAP 1055/1]
jgi|Phatr2|49059|estExt_fgenesh1_pg.C_chr_200178	624	1182	0.984	231.38	783	0.9343	146.341	593	GO:0004866//endopeptidase inhibitor activity	GO:0006950//response to stress	gi|219127042|ref|XP_002183753.1|/1.47144e-64/proteinase inhibitor [Phaeodactylum tricornutum CCAP 1055/1]			serine-type endopeptidase inhibitor activity,GO:0004867		response to wounding,GO:0009611
jgi|Phatr2|16870|e_gw1.29.32.1	1104	1182	0.9964	130.78	924	0.9955	97.6097	1010	GO:0016616//oxidoreductase activity, acting on the CH-OH group of donors, NAD or NADP as acceptor;GO:0000166//nucleotide binding;GO:0048037//cofactor binding	GO:0006732//coenzyme metabolic process;GO:0006720//isoprenoid metabolic process	gi|219130292|ref|XP_002185302.1|/2.41671e-175/predicted protein [Phaeodactylum tricornutum CCAP 1055/1]	K00021	1.1.1.34,Hydroxymethylglutaryl-CoA reductase (NADPH).	hydroxymethylglutaryl-CoA reductase (NADPH) activity,GO:0004420		biosynthesis,GO:0009058	lipid metabolism,GO:0006629	integral to membrane,GO:0016021
jgi|Phatr2|43058|estExt_fgenesh1_pg.C_chr_10794	869	1180	0.9885	165.865	1244	0.9896	166.952	1026	-	-	gi|219111305|ref|XP_002177404.1|/1.31319e-119/calcyclin-binding protein [Phaeodactylum tricornutum CCAP 1055/1]	K04507
jgi|Phatr2|45316|estExt_fgenesh1_pg.C_chr_60364	4668	1179	0.9835	30.8515	521	0.9299	13.0166	1323	-	-	gi|219117011|ref|XP_002179300.1|/0/predicted protein [Phaeodactylum tricornutum CCAP 1055/1]
jgi|Phatr2|32327|fgenesh1_pg.C_chr_1000928	1401	1179	0.7595	102.794	297	0.8373	24.7234	1110	-	-	gi|219111437|ref|XP_002177470.1|/0/predicted protein [Phaeodactylum tricornutum CCAP 1055/1]			calcium ion binding,GO:0005509
jgi|Phatr2|44106|estExt_fgenesh1_pg.C_chr_30383	2004	1178	0.9711	71.8027	151	0.8129	8.78758	759	GO:0003824//catalytic activity	-	gi|219113721|ref|XP_002186444.1|/0/predicted protein [Phaeodactylum tricornutum CCAP 1055/1]		1.-.-.-,Oxidoreductases.	electron transport,GO:0006118		oxidoreductase activity,GO:0016491	regulation of oxidoreductase activity,GO:0051341
jgi|Phatr2|49306|estExt_fgenesh1_pg.C_chr_210210	1008	1178	0.9812	142.751	1158	0.997	133.979	1645	-	-	gi|219127327|ref|XP_002183889.1|/5.45259e-123/predicted protein [Phaeodactylum tricornutum CCAP 1055/1]
jgi|Phatr2|25067|estExt_Genewise1.C_chr_10937	2050	1176	0.9961	70.0723	291	0.98	16.555	1097	GO:0004672//protein kinase activity;GO:0046872//metal ion binding;GO:0032559//adenyl ribonucleotide binding	GO:0009860//pollen tube growth;GO:0006464//protein modification process	gi|219110449|ref|XP_002176976.1|/0/predicted protein [Phaeodactylum tricornutum CCAP 1055/1]	K13412	2.7.1.-,Phosphotransferases with an alcohol group as acceptor.	protein kinase activity,GO:0004672		ATP binding,GO:0005524	protein amino acid phosphorylation,GO:0006468	protein-tyrosine kinase activity,GO:0004713	calcium ion binding,GO:0005509	protein serine/threonine kinase activity,GO:0004674	transmembrane receptor protein serine/threonine kinase activity,GO:0004675	3-phosphoinositide-dependent protein kinase activity,GO:0004676	DNA-dependent protein kinase activity,GO:0004677	AMP-activated protein kinase activity,GO:0004679	casein kinase activity,GO:0004680	casein kinase I activity,GO:0004681	calmodulin regulated protein kinase activity,GO:0004683	eukaryotic elongation factor-2 kinase activity,GO:0004686	multifunctional calcium- and calmodulin-regulated protein kinase activity,GO:0004688	phosphorylase kinase activity,GO:0004689	cyclic nucleotide-dependent protein kinase activity,GO:0004690	cGMP-dependent protein kinase activity,GO:0004692	cyclin-dependent protein kinase activity,GO:0004693	eukaryotic translation initiation factor 2alpha kinase activity,GO:0004694	galactosyltransferase-associated kinase activity,GO:0004695	glycogen synthase kinase 3 activity,GO:0004696	protein kinase C activity,GO:0004697	calcium-dependent protein kinase C activity,GO:0004698	atypical protein kinase C activity,GO:0004700	diacylglycerol-activated phospholipid-dependent protein kinase C activity,GO:0004701	receptor signaling protein serine/threonine kinase activity,GO:0004702	G-protein coupled receptor kinase activity,GO:0004703	NF-kappaB-inducing kinase activity,GO:0004704	JUN kinase activity,GO:0004705	JUN kinase kinase kinase activity,GO:0004706	MAP kinase activity,GO:0004707	MAP kinase kinase activity,GO:0004708	MAP kinase kinase kinase activity,GO:0004709	MAP/ERK kinase kinase activity,GO:0004710
jgi|Phatr2|43924|estExt_fgenesh1_pg.C_chr_30174	1000	1176	0.972	143.648	244	0.946	28.4564	890	-	-	gi|219113523|ref|XP_002186345.1|/6.22244e-79/predicted protein [Phaeodactylum tricornutum CCAP 1055/1]
jgi|Phatr2|54486|estExt_Phatr1_ua_kg.C_chr_80023	4194	1172	0.9218	34.1344	238	0.474	6.61818	1281	GO:0046914//transition metal ion binding;GO:0050662//coenzyme binding;GO:0003824//catalytic activity	GO:0008152//metabolic process	gi|219118577|ref|XP_002180058.1|/0/ferric reductase 1 [Phaeodactylum tricornutum CCAP 1055/1]
jgi|Phatr2|33757|fgenesh1_pg.C_chr_4000112	975	1172	0.9897	146.83	2690	0.9979	321.764	925	GO:0016757//transferase activity, transferring glycosyl groups	-	gi|219115347|ref|XP_002178469.1|/0/predicted protein [Phaeodactylum tricornutum CCAP 1055/1]		2.4.1.-,Hexosyltransferases.	integral to membrane,GO:0016021		transferase activity, transferring hexosyl groups,GO:0016758	alpha-1,6-mannosyltransferase activity,GO:0000009	alpha-1,2-mannosyltransferase activity,GO:0000026	mannosyltransferase activity,GO:0000030	alpha-1,3-mannosyltransferase activity,GO:0000033	UDP-glucose:glycoprotein glucosyltransferase activity,GO:0003980	glycolipid mannosyltransferase activity,GO:0004376	oligosaccharyl transferase activity,GO:0004576	dolichyl-phosphate-glucose-glycolipid alpha-glucosyltransferase activity,GO:0004583	acetylglucosaminyltransferase activity,GO:0008375	acetylgalactosaminyltransferase activity,GO:0008376	galactosyltransferase activity,GO:0008378	fucosyltransferase activity,GO:0008417	lipopolysaccharide-1,6-galactosyltransferase activity,GO:0008921	UDP-N-acetylglucosamine-peptide N-acetylglucosaminyltransferase activity,GO:0016253	cellulose synthase activity,GO:0016759	9-phenanthrol UDP-glucuronosyltransferase activity,GO:0018715	1-phenanthrol glycosyltransferase activity,GO:0018716	9-phenanthrol glycosyltransferase activity,GO:0018717	1,2-dihydroxy-phenanthrene glycosyltransferase activity,GO:0018718	phenanthrol glycosyltransferase activity,GO:0019112	beta-1,4-mannosyltransferase activity,GO:0019187	dolichyl pyrophosphate Man9GlcNAc2 alpha-1,3-glucosyltransferase activity,GO:0042281	dolichyl pyrophosphate Glc1Man9GlcNAc2 alpha-1,3-glucosyltransferase activity,GO:0042283	glucosyltransferase activity,GO:0046527	alpha(1,3)-fucosyltransferase activity,GO:0046920	alpha(1,6)-fucosyltransferase activity,GO:0046921
jgi|Phatr2|47283|estExt_fgenesh1_pg.C_chr_130063	2667	1169	0.9333	53.5408	581	0.922	25.4064	1359	-	-	gi|219122333|ref|XP_002181501.1|/0/predicted protein [Phaeodactylum tricornutum CCAP 1055/1]
jgi|Phatr2|48767|estExt_fgenesh1_pg.C_chr_190071	1062	1168	0.8804	134.342	590	0.8861	64.7914	839	GO:0016491//oxidoreductase activity	GO:0006091//generation of precursor metabolites and energy	gi|219126120|ref|XP_002183312.1|/8.7317e-175/predicted protein [Phaeodactylum tricornutum CCAP 1055/1]			electron transport,GO:0006118		oxidoreductase activity, acting on NADH or NADPH,GO:0016651
jgi|Phatr2|50078|estExt_fgenesh1_pg.C_chr_260122	860	1167	0.9872	165.755	388	0.9721	52.6167	596	-	-	gi|219129367|ref|XP_002184862.1|/1.6317e-114/predicted protein [Phaeodactylum tricornutum CCAP 1055/1]
jgi|Phatr2|36211|fgenesh1_pg.C_chr_9000326	2037	1165	0.9975	69.8599	1173	0.9867	67.1579	1081	-	-	gi|219119520|ref|XP_002180519.1|/0/predicted protein [Phaeodactylum tricornutum CCAP 1055/1]
jgi|Phatr2|54954|estExt_Phatr1_ua_kg.C_chr_190014	1681	1164	0.8584	84.5821	28	0.4081	1.94259	2102	GO:0046872//metal ion binding;GO:0016740//transferase activity	-	gi|219126189|ref|XP_002183345.1|/0/predicted protein [Phaeodactylum tricornutum CCAP 1055/1]
jgi|Phatr2|46133|estExt_fgenesh1_pg.C_chr_90138	407	1164	0.9951	349.343	785	0.973	224.939	1114	GO:0015078//hydrogen ion transmembrane transporter activity	GO:0022904//respiratory electron transport chain	gi|219119318|ref|XP_002180422.1|/2.80012e-59/predicted protein [Phaeodactylum tricornutum CCAP 1055/1]	K00417	1.10.2.2,Ubiquinol--cytochrome c reductase.	electron transport,GO:0006118		mitochondrial electron transport, ubiquinol to cytochrome c,GO:0006122	ubiquinol-cytochrome-c reductase activity,GO:0008121
jgi|Phatr2|39605|fgenesh1_pg.C_chr_20000098	3189	1163	0.9909	44.547	3187	0.9959	116.551	1112	-	GO:0006810//transport	gi|219126671|ref|XP_002183575.1|/0/predicted protein [Phaeodactylum tricornutum CCAP 1055/1]			membrane,GO:0016020
jgi|Phatr2|43885|estExt_fgenesh1_pg.C_chr_30131	883	1162	0.9694	160.745	453	0.9649	59.8312	652	-	-	gi|219113481|ref|XP_002186324.1|/1.78227e-87/predicted protein [Phaeodactylum tricornutum CCAP 1055/1]
jgi|Phatr2|48657|estExt_fgenesh1_pg.C_chr_180200	1706	1161	0.9513	83.1278	365	0.9326	24.9519	754	-	-	gi|219125704|ref|XP_002183114.1|/0/predicted protein [Phaeodactylum tricornutum CCAP 1055/1]
jgi|Phatr2|49409|estExt_fgenesh1_pg.C_chr_220071	1975	1157	0.9134	71.5582	181	0.8972	10.6881	990	GO:0019842//vitamin binding;GO:0016491//oxidoreductase activity;GO:0046914//transition metal ion binding	GO:0008152//metabolic process	gi|219127716|ref|XP_002184076.1|/0/predicted protein [Phaeodactylum tricornutum CCAP 1055/1]		1.14.11.2,Procollagen-proline,2-oxoglutarate-4-dioxygenase.	oxidoreductase activity, acting on paired donors, with incorporation or reduction of molecular oxygen, 2-oxoglutarate as one donor, and incorporation of one atom each of oxygen into both donors,GO:0016706		protein metabolism,GO:0019538	procollagen-proline 4-dioxygenase activity,GO:0004656	procollagen-proline, 2-oxoglutarate-4-dioxygenase complex,GO:0016222
jgi|Phatr2|47569|estExt_fgenesh1_pg.C_chr_140058	1573	1157	0.6815	89.8458	395	0.6472	29.2859	3413	-	-	gi|219123391|ref|XP_002182009.1|/3.52365e-160/predicted protein [Phaeodactylum tricornutum CCAP 1055/1]
jgi|Phatr2|43899|estExt_fgenesh1_pg.C_chr_30148	1931	1152	0.97	72.8724	250	0.9275	15.099	653	GO:0046914//transition metal ion binding	-	gi|219112931|ref|XP_002186049.1|/0/predicted protein [Phaeodactylum tricornutum CCAP 1055/1]	K11976
jgi|Phatr2|43777|estExt_fgenesh1_pg.C_chr_20609	863	1152	0.9907	163.055	1313	0.9965	177.437	638	-	-	gi|219112167|ref|XP_002177835.1|/1.21175e-125/predicted protein [Phaeodactylum tricornutum CCAP 1055/1]			ATP binding,GO:0005524		ATPase activity,GO:0016887
jgi|Phatr2|47680|estExt_fgenesh1_pg.C_chr_140196	869	1149	0.9678	161.508	1420	0.9678	190.572	1123	-	-	gi|219123535|ref|XP_002182078.1|/1.52353e-67/predicted protein [Phaeodactylum tricornutum CCAP 1055/1]
jgi|Phatr2|50321|estExt_fgenesh1_pg.C_chr_280131	1412	1148	0.9958	99.3117	548	0.9773	45.2622	1008	GO:0004175//endopeptidase activity	GO:0019538//protein metabolic process;GO:0050896//response to stimulus	gi|219130183|ref|XP_002185251.1|/0/predicted protein [Phaeodactylum tricornutum CCAP 1055/1]		3.4.22.-,Cysteine endopeptidases.	cysteine-type endopeptidase activity,GO:0004197		proteolysis and peptidolysis,GO:0006508	cysteine-type peptidase activity,GO:0008234	cathepsin F activity,GO:0016946
jgi|Phatr2|45784|estExt_fgenesh1_pg.C_chr_80098	991	1147	0.9687	141.378	842	0.995	99.0897	700	-	-	gi|219118460|ref|XP_002180002.1|/3.29666e-165/predicted protein [Phaeodactylum tricornutum CCAP 1055/1]
jgi|Phatr2|50461|estExt_fgenesh1_pg.C_chr_300039	2120	1146	0.9896	66.0301	2521	0.9887	138.684	1645	-	-	gi|219130465|ref|XP_002185385.1|/0/predicted protein [Phaeodactylum tricornutum CCAP 1055/1]
jgi|Phatr2|9413|e_gw1.1.520.1	978	1145	0.998	143.008	289	0.998	34.4627	1838	GO:0004672//protein kinase activity;GO:0032559//adenyl ribonucleotide binding	GO:0006464//protein modification process	gi|219110171|ref|XP_002176837.1|/0/predicted protein [Phaeodactylum tricornutum CCAP 1055/1]	K04345		protein kinase activity,GO:0004672		ATP binding,GO:0005524	protein amino acid phosphorylation,GO:0006468	protein serine/threonine kinase activity,GO:0004674	protein-tyrosine kinase activity,GO:0004713
jgi|Phatr2|46084|estExt_fgenesh1_pg.C_chr_90078	1194	1145	0.959	117.137	70	0.8132	6.83729	837	-	-	gi|219119677|ref|XP_002180593.1|/3.54005e-151/predicted protein [Phaeodactylum tricornutum CCAP 1055/1]
jgi|Phatr2|44412|estExt_fgenesh1_pg.C_chr_40190	929	1144	0.9957	150.419	471	0.9957	59.1283	532	-	-	gi|219115443|ref|XP_002178517.1|/2.14523e-46/predicted protein [Phaeodactylum tricornutum CCAP 1055/1]
jgi|Phatr2|45516|estExt_fgenesh1_pg.C_chr_70160	1242	1143	0.9742	112.413	366	0.9485	34.3676	877	-	-	gi|219118126|ref|XP_002179844.1|/0/predicted protein [Phaeodactylum tricornutum CCAP 1055/1]
jgi|Phatr2|20872|estExt_gwp_gw1.C_chr_100167	4168	1142	0.9875	33.4681	2977	0.9983	83.2993	1460	GO:0017111//nucleoside-triphosphatase activity;GO:0015405//P-P-bond-hydrolysis-driven transmembrane transporter activity;GO:0032559//adenyl ribonucleotide binding	GO:0055085//transmembrane transport;GO:0009207	gi|219120255|ref|XP_002180870.1|/0/predicted protein [Phaeodactylum tricornutum CCAP 1055/1]			ATP binding,GO:0005524		transport,GO:0006810	integral to membrane,GO:0016021	ATPase activity, coupled to transmembrane movement of substances,GO:0042626	ATPase activity,GO:0016887	nucleotide binding,GO:0000166	nucleoside-triphosphatase activity,GO:0017111
jgi|Phatr2|13384|e_gw1.11.15.1	1785	1141	0.9961	78.0801	412	0.991	26.9184	728	GO:0003916//DNA topoisomerase activity	GO:0006261//DNA-dependent DNA replication	gi|219121233|ref|XP_002185844.1|/0/predicted protein [Phaeodactylum tricornutum CCAP 1055/1]	K03163	5.99.1.2,DNA topoisomerase.	DNA binding,GO:0003677		DNA topoisomerase type I activity,GO:0003917	DNA topological change,GO:0006265	DNA unwinding,GO:0006268
jgi|Phatr2|42809|estExt_fgenesh1_pg.C_chr_10493	1182	1139	0.9958	117.706	199	0.9433	19.6348	834	-	-	gi|219109975|ref|XP_002176740.1|/8.50099e-174/predicted protein [Phaeodactylum tricornutum CCAP 1055/1]
jgi|Phatr2|36426|fgenesh1_pg.C_chr_10000158	822	1137	0.9976	168.959	177	0.9623	25.1126	1995	-	-	gi|219120533|ref|XP_002181003.1|/2.23073e-158/predicted protein [Phaeodactylum tricornutum CCAP 1055/1]
jgi|Phatr2|45536|estExt_fgenesh1_pg.C_chr_70184	2966	1136	0.9855	46.7843	82	0.6962	3.22428	937	GO:0016301//kinase activity;GO:0032559//adenyl ribonucleotide binding	GO:0006464//protein modification process	gi|219117735|ref|XP_002179657.1|/0/predicted protein [Phaeodactylum tricornutum CCAP 1055/1]			protein kinase activity,GO:0004672		ATP binding,GO:0005524	protein amino acid phosphorylation,GO:0006468
jgi|Phatr2|45795|estExt_fgenesh1_pg.C_chr_80113	2656	1134	0.939	52.1529	489	0.9642	21.4719	327	GO:0004175//endopeptidase activity	GO:0019538//protein metabolic process	gi|219118479|ref|XP_002180011.1|/0/predicted protein [Phaeodactylum tricornutum CCAP 1055/1]		3.4.22.27,Cathepsin S.	cysteine-type endopeptidase activity,GO:0004197		proteolysis and peptidolysis,GO:0006508	cysteine-type peptidase activity,GO:0008234	cathepsin S activity,GO:0004218
jgi|Phatr2|49693|estExt_fgenesh1_pg.C_chr_230176	1801	1132	0.4187	76.7761	8122	0.915	525.944	2038	-	-	gi|219128530|ref|XP_002184464.1|/0/predicted protein [Phaeodactylum tricornutum CCAP 1055/1]
jgi|Phatr2|22353|estExt_gwp_gw1.C_chr_170025	3267	1127	0.8889	42.1374	619	0.9021	22.0969	2389	GO:0046873//metal ion transmembrane transporter activity;GO:0005451//monovalent cation:hydrogen antiporter activity	GO:0015672//monovalent inorganic cation transport;GO:0055067;GO:0030001//metal ion transport	gi|219124982|ref|XP_002182769.1|/0/predicted protein [Phaeodactylum tricornutum CCAP 1055/1]			sodium ion transport,GO:0006814		regulation of pH,GO:0006885	sodium:hydrogen antiporter activity,GO:0015385	integral to membrane,GO:0016021	solute:hydrogen antiporter activity,GO:0015299
jgi|Phatr2|42689|estExt_fgenesh1_pg.C_chr_10333	5536	1125	0.9691	24.8227	2517	0.9928	53.0246	2947	-	-	gi|219110827|ref|XP_002177165.1|/0/predicted protein [Phaeodactylum tricornutum CCAP 1055/1]
jgi|Phatr2|38433|fgenesh1_pg.C_chr_16000030	1599	1125	0.9981	85.9404	1085	0.9894	79.1355	820	-	-	gi|219124356|ref|XP_002182471.1|/0/predicted protein [Phaeodactylum tricornutum CCAP 1055/1]
jgi|Phatr2|49102|estExt_fgenesh1_pg.C_chr_200230	5196	1123	0.5739	26.4	78	0.3535	1.75072	2754	-	-	gi|219127085|ref|XP_002183774.1|/0/predicted protein [Phaeodactylum tricornutum CCAP 1055/1]
jgi|Phatr2|49620|estExt_fgenesh1_pg.C_chr_230088	1170	1119	0.9991	116.825	329	0.9829	32.7944	637	GO:0003677//DNA binding;GO:0001071	GO:0006351//transcription, DNA-dependent	gi|219128446|ref|XP_002184424.1|/5.52206e-141/predicted protein [Phaeodactylum tricornutum CCAP 1055/1]			transcription factor activity,GO:0003700		nucleus,GO:0005634	regulation of transcription, DNA-dependent,GO:0006355	DNA binding,GO:0003677
jgi|Phatr2|47331|estExt_fgenesh1_pg.C_chr_130118	4531	1119	0.9901	30.1668	701	0.9788	18.0432	1055	-	-	gi|219122742|ref|XP_002181699.1|/0/predicted protein [Phaeodactylum tricornutum CCAP 1055/1]
jgi|Phatr2|47346|estExt_fgenesh1_pg.C_chr_130141	2334	1116	0.8368	58.4059	948	0.7841	47.3694	1141	GO:0015291//secondary active transmembrane transporter activity	GO:0015893//drug transport	gi|219122407|ref|XP_002181537.1|/0/hypothetical protein PHATRDRAFT_47346 [Phaeodactylum tricornutum CCAP 1055/1]			multidrug transport,GO:0006855		drug transporter activity,GO:0015238	antiporter activity,GO:0015297	membrane,GO:0016020
jgi|Phatr2|32791|fgenesh1_pg.C_chr_2000332	576	1112	0.9983	235.817	595	0.9931	120.472	951	-	-	gi|219111883|ref|XP_002177693.1|/5.55923e-97/predicted protein [Phaeodactylum tricornutum CCAP 1055/1]	K03152
jgi|Phatr2|45352|estExt_fgenesh1_pg.C_chr_60406	1588	1112	0.9893	85.5357	151	0.8394	11.0896	879	-	-	gi|219117487|ref|XP_002179538.1|/0/predicted protein [Phaeodactylum tricornutum CCAP 1055/1]
jgi|Phatr2|46222|estExt_fgenesh1_pg.C_chr_90252	2082	1112	0.9971	65.2405	227	0.9448	12.7156	903	-	-	gi|219119435|ref|XP_002180478.1|/0/predicted protein [Phaeodactylum tricornutum CCAP 1055/1]
jgi|Phatr2|54027|estExt_Phatr1_ua_kg.C_chr_10117	879	1110	0.9772	154.251	141	0.8953	18.7077	3231	-	-	gi|219110211|ref|XP_002176857.1|/2.21835e-98/protein fucoxanthin chlorophyll a/c protein [Phaeodactylum tricornutum CCAP 1055/1]
jgi|Phatr2|49377|estExt_fgenesh1_pg.C_chr_220033	686	1109	0.9942	197.47	250	0.9971	42.5017	973	-	-	gi|219127685|ref|XP_002184061.1|/3.96418e-80/predicted protein [Phaeodactylum tricornutum CCAP 1055/1]
jgi|Phatr2|44763|estExt_fgenesh1_pg.C_chr_50066	1172	1107	0.9863	115.375	3627	0.9957	360.919	1092	-	-	gi|219115842|ref|XP_002178716.1|/9.36731e-173/predicted protein [Phaeodactylum tricornutum CCAP 1055/1]
jgi|Phatr2|16704|e_gw1.28.5.1	3138	1107	0.9968	43.0911	947	0.9869	35.1955	1074	-	-	gi|219129893|ref|XP_002185112.1|/0/predicted protein [Phaeodactylum tricornutum CCAP 1055/1]	K12828
jgi|Phatr2|55162|estExt_Phatr1_ua_kg.C_chr_280004	1471	1104	0.9776	91.6747	3220	0.9782	255.29	1611	-	-	gi|219129914|ref|XP_002185122.1|/0/predicted protein [Phaeodactylum tricornutum CCAP 1055/1]	K00472
jgi|Phatr2|49001|estExt_fgenesh1_pg.C_chr_200110	1031	1104	0.8778	130.799	1417	0.9825	160.288	832	-	-	gi|219126957|ref|XP_002183712.1|/7.61079e-136/predicted protein [Phaeodactylum tricornutum CCAP 1055/1]
jgi|Phatr2|54958|estExt_Phatr1_ua_kg.C_chr_190018	1372	1103	0.8484	98.2007	1255	0.8943	106.679	1660	-	-	gi|219126483|ref|XP_002183486.1|/1.85169e-146/prohibitin-like protein [Phaeodactylum tricornutum CCAP 1055/1]
jgi|Phatr2|46310|estExt_fgenesh1_pg.C_chr_90353	3868	1103	0.8935	34.8323	922	0.8883	27.7993	657	GO:0004672//protein kinase activity;GO:0032559//adenyl ribonucleotide binding	GO:0006464//protein modification process	gi|219119949|ref|XP_002180725.1|/0/predicted protein [Phaeodactylum tricornutum CCAP 1055/1]	K07178		molecular function unknown,GO:0005554		protein kinase activity,GO:0004672	ATP binding,GO:0005524	protein amino acid phosphorylation,GO:0006468	protein-tyrosine kinase activity,GO:0004713
jgi|Phatr2|43116|estExt_fgenesh1_pg.C_chr_10861	2338	1102	0.9812	57.5745	352	0.9735	17.5585	691	-	-	gi|219111375|ref|XP_002177439.1|/0/predicted protein [Phaeodactylum tricornutum CCAP 1055/1]
jgi|Phatr2|10354|e_gw1.3.68.1	1959	1101	0.9969	68.6509	751	0.9949	44.7091	1524	-	-	gi|219113219|ref|XP_002186193.1|/0/predicted protein [Phaeodactylum tricornutum CCAP 1055/1]	K12604
jgi|Phatr2|33025|fgenesh1_pg.C_chr_2000566	708	1100	0.9675	189.781	769	0.9929	126.673	496	-	-	gi|219112119|ref|XP_002177811.1|/7.28975e-133/predicted protein [Phaeodactylum tricornutum CCAP 1055/1]
jgi|Phatr2|7208|gw1.7.304.1	369	1099	0.9973	363.801	4335	0.9973	1370.1	1266	GO:0003824//catalytic activity;GO:0046914//transition metal ion binding	-	gi|219118282|ref|XP_002179919.1|/3.33497e-68/predicted protein [Phaeodactylum tricornutum CCAP 1055/1]			zinc ion binding,GO:0008270		hydrolase activity,GO:0016787	transcription factor activity,GO:0003700	regulation of transcription, DNA-dependent,GO:0006355
jgi|Phatr2|50162|estExt_fgenesh1_pg.C_chr_270086	4739	1098	0.9627	28.3015	606	0.785	14.9134	1578	-	-	gi|219129806|ref|XP_002185071.1|/0/predicted protein [Phaeodactylum tricornutum CCAP 1055/1]			DNA binding,GO:0003677		DNA methylation,GO:0006306	N-methyltransferase activity,GO:0008170
jgi|Phatr2|16481|e_gw1.26.91.1	546	1097	0.9762	245.418	11702	0.9872	2499.53	1523	-	GO:0006091//generation of precursor metabolites and energy	gi|219129382|ref|XP_002184869.1|/5.62628e-101/protein fucoxanthin chlorophyll a/c protein [Phaeodactylum tricornutum CCAP 1055/1]			photosynthesis light harvesting,GO:0009765		membrane,GO:0016020
jgi|Phatr2|23552|estExt_gwp_gw1.C_chr_250015	3514	1097	0.9795	38.1327	44	0.4499	1.4603	2450	GO:0008746//NAD(P) transhydrogenase activity	GO:0006818//hydrogen transport;GO:0008152//metabolic process	gi|219129100|ref|XP_002184735.1|/0/predicted protein [Phaeodactylum tricornutum CCAP 1055/1]	K00323	1.6.1.2,NAD(P)(+) transhydrogenase (AB-specific).	electron transport,GO:0006118		NAD(P) transhydrogenase activity,GO:0008746	NAD(P)+ transhydrogenase (AB-specific) activity,GO:0008750	proton transport,GO:0015992	oxidoreductase activity,GO:0016491
jgi|Phatr2|44485|estExt_fgenesh1_pg.C_chr_40290	2580	1096	0.9236	51.89	210	0.7597	9.4927	1716	-	-	gi|219115527|ref|XP_002178559.1|/0/predicted protein [Phaeodactylum tricornutum CCAP 1055/1]		2.3.1.48,Histone acetyltransferase.	histone acetyltransferase activity,GO:0004402
jgi|Phatr2|42722|estExt_fgenesh1_pg.C_chr_10375	2204	1093	0.9823	60.5761	1522	0.9877	80.5366	1580	-	-	gi|219110867|ref|XP_002177185.1|/0/predicted protein [Phaeodactylum tricornutum CCAP 1055/1]
jgi|Phatr2|47430|estExt_fgenesh1_pg.C_chr_130255	974	1093	0.9856	137.074	335	0.9887	40.1122	802	GO:0003676//nucleic acid binding;GO:0005515//protein binding;GO:0034062//RNA polymerase activity	GO:0010467//gene expression	gi|219122878|ref|XP_002181764.1|/1.17083e-66/predicted protein [Phaeodactylum tricornutum CCAP 1055/1]	K03008	2.7.7.6,DNA-directed RNA polymerase.	DNA binding,GO:0003677		DNA-directed RNA polymerase activity,GO:0003899	transcription,GO:0006350	protein dimerization activity,GO:0046983	DNA-directed RNA polymerase I activity,GO:0003900	DNA-directed RNA polymerase II activity,GO:0003901	DNA-directed RNA polymerase III activity,GO:0003902
jgi|Phatr2|47080|estExt_fgenesh1_pg.C_chr_120158	1192	1088	0.9975	111.493	1182	0.9908	115.646	932	-	-	gi|219121683|ref|XP_002181191.1|/0/predicted protein [Phaeodactylum tricornutum CCAP 1055/1]			structural molecule activity,GO:0005198		microtubule,GO:0005874	microtubule-based movement,GO:0007018
jgi|Phatr2|16391|e_gw1.25.19.1	1773	1087	0.9955	74.8883	2236	0.9927	147.08	924	GO:0004175//endopeptidase activity;GO:0042623//ATPase activity, coupled;GO:0032559//adenyl ribonucleotide binding	GO:0019538//protein metabolic process;GO:0009057//macromolecule catabolic process	gi|219128993|ref|XP_002184684.1|/0/predicted protein [Phaeodactylum tricornutum CCAP 1055/1]	K08956	3.4.24.-,Metalloendopeptidases.	metalloendopeptidase activity,GO:0004222		ATP binding,GO:0005524	proteolysis and peptidolysis,GO:0006508	nucleotide binding,GO:0000166	nucleoside-triphosphatase activity,GO:0017111	transporter activity,GO:0005215	transport,GO:0006810	membrane,GO:0016020	protein catabolism,GO:0030163	zinc ion binding,GO:0008270	integral to membrane,GO:0016021	stromelysin 3 activity,GO:0004249	collagenase activity,GO:0008133	prenyl protein specific endopeptidase activity,GO:0008319	matrilysin-2 activity,GO:0030402
jgi|Phatr2|33254|fgenesh1_pg.C_chr_3000173	675	1086	0.997	196.526	3224	0.997	557.034	1448	-	-	gi|219112955|ref|XP_002186061.1|/9.09562e-114/predicted protein [Phaeodactylum tricornutum CCAP 1055/1]
jgi|Phatr2|46188|estExt_fgenesh1_pg.C_chr_90205	458	1086	0.9847	289.639	1795	0.9978	457.077	1079	-	-	gi|219119816|ref|XP_002180660.1|/1.78463e-36/thioredoxin h [Phaeodactylum tricornutum CCAP 1055/1]			electron transporter activity,GO:0005489		electron transport,GO:0006118	thioredoxin-disulfide reductase activity,GO:0004791
jgi|Phatr2|54535|estExt_Phatr1_ua_kg.C_chr_90030	1694	1085	0.9858	78.2365	1179	0.9847	81.1691	602	GO:0016620//oxidoreductase activity, acting on the aldehyde or oxo group of donors, NAD or NADP as acceptor	GO:0008152//metabolic process	gi|219119391|ref|XP_002180457.1|/0/methylmalonate semialdhyde dehydrogenase [Phaeodactylum tricornutum CCAP 1055/1]		1.2.1.27,Methylmalonate-semialdehyde dehydrogenase (acylating).	methylmalonate-semialdehyde dehydrogenase (acylating) activity,GO:0004491
jgi|Phatr2|34028|fgenesh1_pg.C_chr_4000383	885	1085	0.9864	149.754	316	0.9763	41.6422	932	-	-	gi|219115615|ref|XP_002178603.1|/4.7232e-165/predicted protein [Phaeodactylum tricornutum CCAP 1055/1]
jgi|Phatr2|37341|fgenesh1_pg.C_chr_12000311	1887	1084	0.9936	70.1698	350	0.9899	21.6315	981	GO:0046872//metal ion binding;GO:0019842//vitamin binding;GO:0003824//catalytic activity	-	gi|219122209|ref|XP_002181443.1|/0/carboxy-lyase [Phaeodactylum tricornutum CCAP 1055/1]			metabolism,GO:0008152		transferase activity,GO:0016740	acetolactate synthase activity,GO:0003984
jgi|Phatr2|47663|estExt_fgenesh1_pg.C_chr_140178	1899	1082	0.9779	69.5978	249	0.9616	15.292	1513	GO:0004180//carboxypeptidase activity	GO:0019538//protein metabolic process	gi|219123185|ref|XP_002181910.1|/0/predicted protein [Phaeodactylum tricornutum CCAP 1055/1]			catalytic activity,GO:0003824		serine carboxypeptidase activity,GO:0004185	proteolysis and peptidolysis,GO:0006508
jgi|Phatr2|43419|estExt_fgenesh1_pg.C_chr_20166	1125	1080	0.9751	117.264	1726	0.9902	178.928	951	GO:0003676//nucleic acid binding	-	gi|219111719|ref|XP_002177611.1|/1.49859e-180/predicted protein [Phaeodactylum tricornutum CCAP 1055/1]			DNA binding,GO:0003677		regulation of transcription, DNA-dependent,GO:0006355
jgi|Phatr2|35741|fgenesh1_pg.C_chr_8000263	4113	1079	0.9956	32.0447	173	0.7795	4.90544	612	-	-	gi|219119037|ref|XP_002180285.1|/0/predicted protein [Phaeodactylum tricornutum CCAP 1055/1]
jgi|Phatr2|42912|estExt_fgenesh1_pg.C_chr_10621	758	1074	0.9947	173.073	1242	0.934	191.092	1185	-	-	gi|219111107|ref|XP_002177305.1|/7.4017e-134/predicted protein [Phaeodactylum tricornutum CCAP 1055/1]
jgi|Phatr2|49123|estExt_fgenesh1_pg.C_chr_200256	736	1073	0.9959	178.08	2680	0.9959	424.666	964	GO:0003676//nucleic acid binding	GO:0006259//DNA metabolic process	gi|219127115|ref|XP_002183788.1|/5.43336e-134/predicted protein [Phaeodactylum tricornutum CCAP 1055/1]
jgi|Phatr2|14770|e_gw1.16.153.1	516	1072	0.9884	253.769	1268	0.9942	286.589	831	-	GO:0019725//cellular homeostasis	gi|219124595|ref|XP_002182585.1|/5.07159e-98/predicted protein [Phaeodactylum tricornutum CCAP 1055/1]	K07152		electron transport,GO:0006118
jgi|Phatr2|50240|estExt_fgenesh1_pg.C_chr_280032	1140	1071	0.9921	114.757	784	0.9939	80.205	1624	-	-	gi|219129908|ref|XP_002185119.1|/1.7898e-96/predicted protein [Phaeodactylum tricornutum CCAP 1055/1]			DNA binding,GO:0003677		regulation of transcription, DNA-dependent,GO:0006355
jgi|Phatr2|43354|estExt_fgenesh1_pg.C_chr_20090	3039	1070	0.9812	43.0077	1766	0.9809	67.772	982	-	-	gi|219112267|ref|XP_002177885.1|/0/predicted protein [Phaeodactylum tricornutum CCAP 1055/1]		2.4.2.30,NAD(+) ADP-ribosyltransferase.	NAD+ ADP-ribosyltransferase activity,GO:0003950
jgi|Phatr2|44757|estExt_fgenesh1_pg.C_chr_50059	1599	1070	0.93	81.7388	7896	0.99	575.902	1224	-	-	gi|219116288|ref|XP_002178939.1|/0/predicted protein [Phaeodactylum tricornutum CCAP 1055/1]
jgi|Phatr2|49751|estExt_fgenesh1_pg.C_chr_240053	1579	1069	0.9981	82.6968	3745	0.9968	276.605	875	-	-	gi|219128766|ref|XP_002184576.1|/0/predicted protein [Phaeodactylum tricornutum CCAP 1055/1]
jgi|Phatr2|45722|estExt_fgenesh1_pg.C_chr_80009	2320	1069	0.8754	56.2837	1286	0.8789	64.6462	1118	-	-	gi|219118783|ref|XP_002180158.1|/0/predicted protein [Phaeodactylum tricornutum CCAP 1055/1]
jgi|Phatr2|44656|estExt_fgenesh1_pg.C_chr_40487	2330	1067	0.9901	55.9373	1828	0.9944	91.4978	731	-	GO:0007165//signal transduction	gi|219115165|ref|XP_002178378.1|/0/predicted protein [Phaeodactylum tricornutum CCAP 1055/1]			intracellular signaling cascade,GO:0007242
jgi|Phatr2|49058|estExt_fgenesh1_pg.C_chr_200177	966	1066	0.9979	134.795	2108	0.9928	254.498	331	GO:0015075//ion transmembrane transporter activity	GO:0006811//ion transport	gi|219127040|ref|XP_002183752.1|/7.8786e-164/predicted protein [Phaeodactylum tricornutum CCAP 1055/1]
jgi|Phatr2|14802|e_gw1.16.218.1	333	1064	0.988	390.293	9	0.7508	3.15202	146	-	-	gi|219124814|ref|XP_002182690.1|/2.42051e-50/predicted protein [Phaeodactylum tricornutum CCAP 1055/1]
jgi|Phatr2|32759|fgenesh1_pg.C_chr_2000300	2637	1063	0.9951	49.2398	107	0.7899	4.73221	735	-	-	gi|219112485|ref|XP_002177994.1|/0/predicted protein [Phaeodactylum tricornutum CCAP 1055/1]
jgi|Phatr2|55097|estExt_Phatr1_ua_kg.C_chr_240008	1988	1063	0.9517	65.3146	29	0.3576	1.70126	1057	GO:0046872//metal ion binding	-	gi|219128768|ref|XP_002184577.1|/0/predicted protein [Phaeodactylum tricornutum CCAP 1055/1]
jgi|Phatr2|35395|fgenesh1_pg.C_chr_7000316	531	1062	0.9925	244.3	6436	0.9981	1413.55	2601	GO:0016491//oxidoreductase activity;GO:0005506//iron ion binding	-	gi|219117871|ref|XP_002179722.1|/2.22836e-107/predicted protein [Phaeodactylum tricornutum CCAP 1055/1]
jgi|Phatr2|11021|e_gw1.4.205.1	972	1059	0.9969	133.083	94	0.9722	11.2785	680	GO:0016624//oxidoreductase activity, acting on the aldehyde or oxo group of donors, disulfide as acceptor;GO:0004738//pyruvate dehydrogenase activity	GO:0008152//metabolic process	gi|219115765|ref|XP_002178678.1|/0/predicted protein [Phaeodactylum tricornutum CCAP 1055/1]	K00167	1.2.4.1,Pyruvate dehydrogenase (lipoamide).	pyruvate dehydrogenase (acetyl-transferring) activity,GO:0004739
jgi|Phatr2|11792|e_gw1.6.147.1	837	1059	0.9976	154.548	728	0.9928	101.437	466	-	-	gi|219117107|ref|XP_002179348.1|/2.15569e-156/predicted protein [Phaeodactylum tricornutum CCAP 1055/1]
jgi|Phatr2|44659|estExt_fgenesh1_pg.C_chr_40490	1492	1057	0.9712	86.5365	137	0.8619	10.7088	2536	-	-	gi|219115723|ref|XP_002178657.1|/7.60747e-141/predicted protein [Phaeodactylum tricornutum CCAP 1055/1]
jgi|Phatr2|26432|estExt_Genewise1.C_chr_50072	1618	1056	0.9963	79.7221	690	0.9963	49.7348	2122	GO:0016668//oxidoreductase activity, acting on sulfur group of donors, NAD or NADP as acceptor;GO:0046914//transition metal ion binding;GO:0050662//coenzyme binding;GO:0032559//adenyl ribonucleotide binding	GO:0009314//response to radiation;GO:0010038//response to metal ion;GO:0019725//cellular homeostasis;GO:0008152//metabolic process	gi|219116322|ref|XP_002178956.1|/0/dihydrolipoyl dehydrogenase [Phaeodactylum tricornutum CCAP 1055/1]	K00382	1.8.1.4,Dihydrolipoamide dehydrogenase.	electron transport,GO:0006118		oxidoreductase activity,GO:0016491	FAD binding,GO:0050660	disulfide oxidoreductase activity,GO:0015036	cytoplasm,GO:0005737	dihydrolipoyl dehydrogenase activity,GO:0004148
jgi|Phatr2|42799|estExt_fgenesh1_pg.C_chr_10479	4032	1055	0.9467	31.9613	161	0.7493	4.65689	758	GO:0046914//transition metal ion binding	-	gi|219109961|ref|XP_002176733.1|/0/predicted protein [Phaeodactylum tricornutum CCAP 1055/1]	K10661		DNA ligase (ATP) activity,GO:0003910		ATP binding,GO:0005524	DNA replication,GO:0006260	DNA repair,GO:0006281	DNA recombination,GO:0006310	ubiquitin ligase complex,GO:0000151	ubiquitin-protein ligase activity,GO:0004842	zinc ion binding,GO:0008270	protein ubiquitination,GO:0016567
jgi|Phatr2|43917|estExt_fgenesh1_pg.C_chr_30166	2634	1054	0.9393	48.8785	1712	0.9176	75.8016	1612	GO:0016791//phosphatase activity	-	gi|219113515|ref|XP_002186341.1|/0/predicted protein [Phaeodactylum tricornutum CCAP 1055/1]			inositol or phosphatidylinositol phosphatase activity,GO:0004437
jgi|Phatr2|41850|fgenesh1_pm.C_chr_4000030	2058	1054	0.9767	62.5588	524	0.9728	29.6945	1349	GO:0016462//pyrophosphatase activity;GO:0032559//adenyl ribonucleotide binding	GO:0009987//cellular process	gi|219115131|ref|XP_002178361.1|/0/predicted protein [Phaeodactylum tricornutum CCAP 1055/1]	K13525	3.6.1.3,Adenosinetriphosphatase.	nucleotide binding,GO:0000166		nucleoside-triphosphatase activity,GO:0017111	ATP binding,GO:0005524	phosphopantetheine binding,GO:0031177	ATP-dependent DNA helicase activity,GO:0004003	ATP-dependent RNA helicase activity,GO:0004004	ATP-dependent helicase activity,GO:0008026	DNA-dependent ATPase activity,GO:0008094	RNA-dependent ATPase activity,GO:0008186	protein-transporting ATPase activity,GO:0015462	DNA translocase activity,GO:0015616	ATPase activity,GO:0016887	single-stranded DNA-dependent ATP-dependent DNA helicase activity,GO:0017116	ATPase activity, coupled,GO:0042623	ATPase activity, uncoupled,GO:0042624	ATPase activity, coupled to transmembrane movement of ions,GO:0042625	ATPase activity, coupled to transmembrane movement of substances,GO:0042626
jgi|Phatr2|44335|estExt_fgenesh1_pg.C_chr_40101	2024	1051	0.9659	63.4286	978	0.8389	56.3532	775	GO:0003824//catalytic activity	GO:0008152//metabolic process	gi|219114799|ref|XP_002178195.1|/0/predicted protein [Phaeodactylum tricornutum CCAP 1055/1]			oxidoreductase activity,GO:0016491
jgi|Phatr2|48451|estExt_fgenesh1_pg.C_chr_170200	6120	1050	0.8044	20.9571	280	0.6621	5.33577	1471	GO:0016787//hydrolase activity	GO:0009987//cellular process;GO:0048856//anatomical structure development;GO:0019538//protein metabolic process	gi|219125158|ref|XP_002182854.1|/0/separase protein [Phaeodactylum tricornutum CCAP 1055/1]
jgi|Phatr2|47803|estExt_fgenesh1_pg.C_chr_150032	1218	1050	0.9877	105.302	1724	0.9918	165.075	537	-	-	gi|219124038|ref|XP_002182320.1|/4.24143e-75/predicted protein [Phaeodactylum tricornutum CCAP 1055/1]
jgi|Phatr2|42276|fgenesh1_pm.C_chr_21000004	3792	1050	0.9829	33.8232	312	0.9103	9.5957	1100	GO:0016812//hydrolase activity, acting on carbon-nitrogen (but not peptide) bonds, in cyclic amides	GO:0006749//glutathione metabolic process	gi|219127456|ref|XP_002183951.1|/0/predicted protein [Phaeodactylum tricornutum CCAP 1055/1]	K01469	3.5.2.9,5-oxoprolinase (ATP-hydrolysing).	hydrolase activity,GO:0016787		catalytic activity,GO:0003824	5-oxoprolinase (ATP-hydrolyzing) activity,GO:0017168
jgi|Phatr2|49014|estExt_fgenesh1_pg.C_chr_200123	3221	1048	0.9845	39.7433	255	0.9556	9.23293	899	-	-	gi|219126977|ref|XP_002183722.1|/0/predicted protein [Phaeodactylum tricornutum CCAP 1055/1]
jgi|Phatr2|43312|estExt_fgenesh1_pg.C_chr_20039	2217	1048	0.9847	57.7416	3331	0.9955	175.226	1530	GO:0003824//catalytic activity;GO:0000166//nucleotide binding	GO:0008152//metabolic process	gi|219112219|ref|XP_002177861.1|/0/predicted protein [Phaeodactylum tricornutum CCAP 1055/1]			electron transport,GO:0006118		oxidoreductase activity,GO:0016491
jgi|Phatr2|29309|estExt_Genewise1.C_chr_160049	2748	1048	0.9858	46.5841	101	0.7347	4.28642	553	GO:0046914//transition metal ion binding;GO:0070011//peptidase activity, acting on L-amino acid peptides	GO:0019538//protein metabolic process	gi|219124387|ref|XP_002182486.1|/0/predicted protein [Phaeodactylum tricornutum CCAP 1055/1]	K01256	3.4.11.2,Membrane alanine aminopeptidase.	membrane alanyl aminopeptidase activity,GO:0004179		proteolysis and peptidolysis,GO:0006508	metallopeptidase activity,GO:0008237	zinc ion binding,GO:0008270
jgi|Phatr2|52685|phatr1_ua_kg.chr_28000002	2127	1046	0.9972	60.07	58	0.6549	3.18017	2175	GO:0004871//signal transducer activity	-	gi|219130068|ref|XP_002185196.1|/0/beta-glucan elicitor receptor [Phaeodactylum tricornutum CCAP 1055/1]
jgi|Phatr2|22367|estExt_gwp_gw1.C_chr_170039	2511	1042	0.9805	50.689	557	0.9813	25.8701	935	GO:0019899//enzyme binding	GO:0009416//response to light stimulus;GO:0019941//modification-dependent protein catabolic process;GO:0009908//flower development	gi|219125259|ref|XP_002182902.1|/0/CULlin protein 3 [Phaeodactylum tricornutum CCAP 1055/1]	K03869		cell cycle,GO:0007049
jgi|Phatr2|50961|estExt_fgenesh1_pm.C_chr_100001	1263	1036	0.9485	100.196	156	0.8876	14.4049	864	GO:0004673//protein histidine kinase activity;GO:0032559//adenyl ribonucleotide binding	GO:0006468//protein amino acid phosphorylation;GO:0007165//signal transduction	gi|219119999|ref|XP_002180748.1|/0/predicted protein [Phaeodactylum tricornutum CCAP 1055/1]	K00898		ATP binding,GO:0005524		phosphorylation,GO:0016310	transferase activity, transferring phosphorus-containing groups,GO:0016772	protein amino acid phosphorylation,GO:0006468	kinase activity,GO:0016301
jgi|Phatr2|48802|estExt_fgenesh1_pg.C_chr_190112	703	1036	0.9844	180.01	883	0.9716	146.486	905	-	-	gi|219126166|ref|XP_002183334.1|/2.34302e-75/predicted protein [Phaeodactylum tricornutum CCAP 1055/1]
jgi|Phatr2|49660|estExt_fgenesh1_pg.C_chr_230135	595	1036	0.9832	212.685	101	0.9664	19.7968	935	-	-	gi|219128285|ref|XP_002184347.1|/1.17766e-68/macrophage migration inhibitory factor [Phaeodactylum tricornutum CCAP 1055/1]		5.3.2.1,Phenylpyruvate tautomerase.	phenylpyruvate tautomerase activity,GO:0050178
jgi|Phatr2|44433|estExt_fgenesh1_pg.C_chr_40219	1814	1036	0.9895	69.7615	4123	0.9928	265.073	1133	-	-	gi|219114901|ref|XP_002178246.1|/0/predicted protein [Phaeodactylum tricornutum CCAP 1055/1]
jgi|Phatr2|49408|estExt_fgenesh1_pg.C_chr_220070	3431	1035	0.9787	36.8479	504	0.9525	17.1317	1094	-	-	gi|219127714|ref|XP_002184075.1|/0/predicted protein [Phaeodactylum tricornutum CCAP 1055/1]			cell adhesion,GO:0007155
jgi|Phatr2|44382|estExt_fgenesh1_pg.C_chr_40157	920	1035	0.9848	137.419	321	0.9793	40.6918	1545	GO:0004175//endopeptidase activity	GO:0019538//protein metabolic process	gi|219115403|ref|XP_002178497.1|/1.69123e-120/predicted protein [Phaeodactylum tricornutum CCAP 1055/1]		3.4.21.92,Endopeptidase Clp.	proteolysis and peptidolysis,GO:0006508		endopeptidase Clp activity,GO:0008462
jgi|Phatr2|50132|estExt_fgenesh1_pg.C_chr_270053	4506	1034	0.9842	28.03	348	0.8384	9.00696	2728	-	GO:0044260	gi|219129779|ref|XP_002185058.1|/0/predicted protein [Phaeodactylum tricornutum CCAP 1055/1]	K14327	6.5.1.1,DNA ligase (ATP).	RNA binding,GO:0003723		DNA ligase (ATP) activity,GO:0003910
jgi|Phatr2|43631|estExt_fgenesh1_pg.C_chr_20432	1574	1034	0.9968	80.2433	433	0.9968	32.0829	696	GO:0046914//transition metal ion binding	-	gi|219112615|ref|XP_002178059.1|/0/predicted protein [Phaeodactylum tricornutum CCAP 1055/1]			ubiquitin ligase complex,GO:0000151		ubiquitin-protein ligase activity,GO:0004842	zinc ion binding,GO:0008270	protein ubiquitination,GO:0016567
jgi|Phatr2|48972|estExt_fgenesh1_pg.C_chr_200077	1542	1032	0.952	81.7501	196	0.9728	14.8239	700	-	-	gi|219126659|ref|XP_002183569.1|/0/predicted protein [Phaeodactylum tricornutum CCAP 1055/1]
jgi|Phatr2|31434|fgenesh1_pg.C_chr_1000035	453	1031	0.9956	278.006	454	0.9823	116.882	571	-	-	gi|219109525|ref|XP_002176517.1|/1.04231e-81/predicted protein [Phaeodactylum tricornutum CCAP 1055/1]
jgi|Phatr2|46281|estExt_fgenesh1_pg.C_chr_90323	3237	1031	0.9781	38.9053	871	0.9815	31.3809	1572	-	-	gi|219119518|ref|XP_002180518.1|/0/predicted protein [Phaeodactylum tricornutum CCAP 1055/1]
jgi|Phatr2|47866|estExt_fgenesh1_pg.C_chr_150114	1119	1031	0.9973	112.544	144	0.9741	15.008	482	-	-	gi|219123776|ref|XP_002182194.1|/0/predicted protein [Phaeodactylum tricornutum CCAP 1055/1]
jgi|Phatr2|46942|estExt_fgenesh1_pg.C_chr_110364	1061	1029	0.9764	118.466	1672	0.9934	183.785	268	-	-	gi|219121147|ref|XP_002185803.1|/1.05354e-87/predicted protein [Phaeodactylum tricornutum CCAP 1055/1]
jgi|Phatr2|676|gw1.16.21.1	2130	1028	0.9864	58.9531	203	0.9108	11.1149	2430	GO:0043169//cation binding;GO:0042625//ATPase activity, coupled to transmembrane movement of ions;GO:0046873//metal ion transmembrane transporter activity;GO:0032559//adenyl ribonucleotide binding	GO:0009206;GO:0006812//cation transport	gi|219124711|ref|XP_002182641.1|/0/P1B, P type ATPase [Phaeodactylum tricornutum CCAP 1055/1]	K01534		metabolism,GO:0008152		hydrolase activity,GO:0016787	ATP binding,GO:0005524	ATPase activity, coupled to transmembrane movement of ions, phosphorylative mechanism,GO:0015662	proton transport,GO:0015992	membrane,GO:0016020	cation transport,GO:0006812	catalytic activity,GO:0003824	metal ion transport,GO:0030001	metal ion binding,GO:0046872	integral to membrane,GO:0016021	hydrolase activity, acting on acid anhydrides, catalyzing transmembrane movement of substances,GO:0016820
jgi|Phatr2|17362|estExt_gwp_gw1.C_chr_10255	652	1027	0.9939	192.405	520	0.9908	93.0135	1162	GO:0016671//oxidoreductase activity, acting on sulfur group of donors, disulfide as acceptor	GO:0006979//response to oxidative stress;GO:0043412;GO:0009416//response to light stimulus	gi|219110777|ref|XP_002177140.1|/1.4866e-110/predicted protein [Phaeodactylum tricornutum CCAP 1055/1]	K07304	1.8.4.6,Protein-methionine-S-oxide reductase. Peptide methionine sulfoxide reductase. Peptide Met(O) reductase.	protein modification,GO:0006464		protein-methionine-S-oxide reductase activity,GO:0008113
jgi|Phatr2|23083|estExt_gwp_gw1.C_chr_210087	1490	1026	0.9839	84.1113	177	0.9718	13.8541	1303	GO:0016772//transferase activity, transferring phosphorus-containing groups;GO:0017111//nucleoside-triphosphatase activity;GO:0046914//transition metal ion binding;GO:0008135//translation factor activity, nucleic acid binding;GO:0032561//guanyl ribonucleotide binding;GO:0032559//adenyl ribonucleotide binding	GO:0006412//translation;GO:0010038//response to metal ion;GO:0009207	gi|219127281|ref|XP_002183867.1|/0/predicted protein [Phaeodactylum tricornutum CCAP 1055/1]	K02358		GTP binding,GO:0005525		protein biosynthesis,GO:0006412	translation elongation factor activity,GO:0003746	translational elongation,GO:0006414	GTPase activity,GO:0003924	protein-synthesizing GTPase activity,GO:0008547
jgi|Phatr2|19831|estExt_gwp_gw1.C_chr_60346	987	1026	0.9838	126.976	277	0.9696	32.7305	527	-	-	gi|219117499|ref|XP_002179544.1|/2.42746e-168/predicted protein [Phaeodactylum tricornutum CCAP 1055/1]			molecular function unknown,GO:0005554
jgi|Phatr2|49401|estExt_fgenesh1_pg.C_chr_220062	544	1025	0.9982	230.154	88	0.9577	18.8657	416	GO:0051536//iron-sulfur cluster binding;GO:0043169//cation binding	-	gi|219127706|ref|XP_002184071.1|/2.08959e-76/predicted protein [Phaeodactylum tricornutum CCAP 1055/1]			electron transporter activity,GO:0005489		iron ion binding,GO:0005506	electron transport,GO:0006118
jgi|Phatr2|32929|fgenesh1_pg.C_chr_2000470	2385	1025	0.9518	52.4963	404	0.9182	19.7553	1290	-	-	gi|219112015|ref|XP_002177759.1|/0/predicted protein [Phaeodactylum tricornutum CCAP 1055/1]
jgi|Phatr2|43298|estExt_fgenesh1_pg.C_chr_20023	1058	1018	0.9953	117.532	180	0.949	19.8416	270	-	-	gi|219112207|ref|XP_002177855.1|/4.44581e-171/predicted protein [Phaeodactylum tricornutum CCAP 1055/1]
jgi|Phatr2|43226|estExt_fgenesh1_pg.C_chr_10992	1997	1016	0.998	62.1454	1992	0.999	116.333	1393	-	-	gi|219110435|ref|XP_002176969.1|/0/predicted protein [Phaeodactylum tricornutum CCAP 1055/1]			regulation of cell cycle,GO:0000074
jgi|Phatr2|42978|estExt_fgenesh1_pg.C_chr_10699	2239	1016	0.9955	55.4284	4170	0.9924	217.206	1104	-	-	gi|219111191|ref|XP_002177347.1|/0/predicted protein [Phaeodactylum tricornutum CCAP 1055/1]			protein binding,GO:0005515
jgi|Phatr2|16707|e_gw1.28.98.1	690	1014	0.9899	179.507	462	0.9899	78.0878	884	GO:0016790//thiolester hydrolase activity	-	gi|219129941|ref|XP_002185135.1|/3.59961e-129/glyoxalase [Phaeodactylum tricornutum CCAP 1055/1]		3.1.2.6,Hydroxyacylglutathione hydrolase.	hydroxyacylglutathione hydrolase activity,GO:0004416
jgi|Phatr2|3843|gw1.9.177.1	987	1013	0.9949	125.368	2950	0.999	348.574	1319	GO:0043169//cation binding;GO:0016301//kinase activity;GO:0004721//phosphoprotein phosphatase activity	GO:0006464//protein modification process	gi|219119923|ref|XP_002180712.1|/0/predicted protein [Phaeodactylum tricornutum CCAP 1055/1]		3.1.3.16,Serine/threonine specific protein phosphatase.	protein serine/threonine phosphatase activity,GO:0004722		protein amino acid dephosphorylation,GO:0006470	protein serine/threonine phosphatase complex,GO:0008287	catalytic activity,GO:0003824	protein phosphatase type 2A activity,GO:0000158	phosphoprotein phosphatase activity,GO:0004721	calcium-dependent protein serine/threonine phosphatase activity,GO:0004723	magnesium-dependent protein serine/threonine phosphatase activity,GO:0004724	magnesium-dependent protein serine/threonine phosphatase complex,GO:0005963	CTD phosphatase activity,GO:0008420	calcium-dependent protein serine/threonine phosphatase regulator activity,GO:0008597	protein phosphatase type 2C activity,GO:0015071	myosin phosphatase activity,GO:0017018	myosin phosphatase regulator activity,GO:0017020	myosin phosphatase complex,GO:0017023	protein phosphatase type 2B activity,GO:0030357
jgi|Phatr2|54971|estExt_Phatr1_ua_kg.C_chr_200004	1807	1013	0.9983	68.4769	142	0.9242	9.16474	1544	-	-	gi|219126927|ref|XP_002183698.1|/0/lipoprotein, type 6 [Phaeodactylum tricornutum CCAP 1055/1]
jgi|Phatr2|43817|estExt_fgenesh1_pg.C_chr_30045	658	1013	0.9833	188.051	619	0.9818	109.712	912	-	-	gi|219113397|ref|XP_002186282.1|/5.56808e-113/predicted protein [Phaeodactylum tricornutum CCAP 1055/1]
jgi|Phatr2|50469|estExt_fgenesh1_pg.C_chr_300047	780	1011	0.9962	158.325	643	0.9833	96.1405	961	-	-	gi|219130569|ref|XP_002185435.1|/7.88214e-94/predicted protein [Phaeodactylum tricornutum CCAP 1055/1]
jgi|Phatr2|31991|fgenesh1_pg.C_chr_1000592	810	1011	0.9222	152.461	52	0.9	7.48701	581	-	-	gi|219111075|ref|XP_002177289.1|/1.25573e-129/predicted protein [Phaeodactylum tricornutum CCAP 1055/1]
jgi|Phatr2|8821|e_gw1.1.135.1	1437	1009	0.991	85.7684	85	0.9276	6.89846	564	GO:0017111//nucleoside-triphosphatase activity;GO:0015405//P-P-bond-hydrolysis-driven transmembrane transporter activity;GO:0032559//adenyl ribonucleotide binding	GO:0006810//transport;GO:0009207	gi|219111373|ref|XP_002177438.1|/0/predicted protein [Phaeodactylum tricornutum CCAP 1055/1]		3.6.1.3,Adenosinetriphosphatase.	ATP binding,GO:0005524		ATPase activity,GO:0016887	nucleotide binding,GO:0000166	nucleoside-triphosphatase activity,GO:0017111	ATP-dependent DNA helicase activity,GO:0004003	ATP-dependent RNA helicase activity,GO:0004004	ATP-dependent helicase activity,GO:0008026	DNA-dependent ATPase activity,GO:0008094	RNA-dependent ATPase activity,GO:0008186	protein-transporting ATPase activity,GO:0015462	DNA translocase activity,GO:0015616	single-stranded DNA-dependent ATP-dependent DNA helicase activity,GO:0017116	ATPase activity, coupled,GO:0042623	ATPase activity, uncoupled,GO:0042624	ATPase activity, coupled to transmembrane movement of ions,GO:0042625	ATPase activity, coupled to transmembrane movement of substances,GO:0042626
jgi|Phatr2|47943|estExt_fgenesh1_pg.C_chr_150207	3951	1007	0.9555	31.1326	1105	0.9871	32.6171	2133	-	GO:0044260	gi|219123876|ref|XP_002182242.1|/0/predicted protein [Phaeodactylum tricornutum CCAP 1055/1]	K03260	2.3.1.48,Histone acetyltransferase.	oxidoreductase activity,GO:0016491		RNA binding,GO:0003723	histone acetyltransferase activity,GO:0004402
jgi|Phatr2|8717|e_gw1.1.249.1	1395	1007	0.9857	88.1756	740	0.9842	61.8654	691	GO:0016742//hydroxymethyl-, formyl- and related transferase activity;GO:0048037//cofactor binding	GO:0009069//serine family amino acid metabolic process;GO:0006730//one-carbon metabolic process	gi|219109854|ref|XP_002176680.1|/0/predicted protein [Phaeodactylum tricornutum CCAP 1055/1]	K00600	2.1.2.1,Glycine hydroxymethyltransferase.	glycine hydroxymethyltransferase activity,GO:0004372		glycine metabolism,GO:0006544	L-serine metabolism,GO:0006563
jgi|Phatr2|50150|estExt_fgenesh1_pg.C_chr_270073	1038	1006	0.948	118.384	1465	0.9663	164.6	835	-	-	gi|219129795|ref|XP_002185066.1|/2.65746e-128/predicted protein [Phaeodactylum tricornutum CCAP 1055/1]
jgi|Phatr2|25331|estExt_Genewise1.C_chr_20243	1635	1006	0.9774	75.1577	306	0.9731	21.827	961	GO:0004812//aminoacyl-tRNA ligase activity;GO:0003723//RNA binding;GO:0032559//adenyl ribonucleotide binding	GO:0006418//tRNA aminoacylation for protein translation	gi|219111869|ref|XP_002177686.1|/0/predicted protein [Phaeodactylum tricornutum CCAP 1055/1]	K01889	6.1.1.20,Phenylalanine--tRNA ligase.	phenylalanine-tRNA ligase activity,GO:0004826		ATP binding,GO:0005524	phenylalanyl-tRNA aminoacylation,GO:0006432	cytoplasm,GO:0005737	tRNA ligase activity,GO:0004812	tRNA aminoacylation for protein translation,GO:0006418	phenylalanine-tRNA ligase complex,GO:0009328
jgi|Phatr2|42746|estExt_fgenesh1_pg.C_chr_10401	560	1006	0.9804	219.434	303	0.9411	63.1022	516	-	-	gi|219110889|ref|XP_002177196.1|/1.48788e-51/predicted protein [Phaeodactylum tricornutum CCAP 1055/1]
jgi|Phatr2|12097|e_gw1.7.195.1	795	1005	0.9937	154.416	117	0.9836	17.1636	935	GO:0046914//transition metal ion binding	GO:0009267//cellular response to starvation	gi|219118276|ref|XP_002179916.1|/3.86971e-160/zinc finger family protein [Phaeodactylum tricornutum CCAP 1055/1]			ubiquitin ligase complex,GO:0000151		ubiquitin-protein ligase activity,GO:0004842	zinc ion binding,GO:0008270	protein ubiquitination,GO:0016567
jgi|Phatr2|48047|estExt_fgenesh1_pg.C_chr_160002	6759	1004	0.5752	18.1445	244	0.4684	4.21015	1197	-	-	gi|219124338|ref|XP_002182462.1|/0/predicted protein [Phaeodactylum tricornutum CCAP 1055/1]			transporter activity,GO:0005215		transport,GO:0006810	ciliary or flagellar motility,GO:0001539	motor activity,GO:0003774	structural molecule activity,GO:0005198	flagellum (sensu Bacteria),GO:0009288
jgi|Phatr2|50157|estExt_fgenesh1_pg.C_chr_270081	4929	1004	0.9888	24.881	536	0.9247	12.6822	1416	GO:0046914//transition metal ion binding	-	gi|219129641|ref|XP_002184992.1|/0/predicted protein [Phaeodactylum tricornutum CCAP 1055/1]			protein binding,GO:0005515
jgi|Phatr2|50770|estExt_fgenesh1_pm.C_chr_30028	1650	1003	0.9739	74.2523	233	0.9576	16.4688	975	GO:0016301//kinase activity	GO:0006071//glycerol metabolic process;GO:0009636//response to toxin;GO:0009628//response to abiotic stimulus;GO:0051707//response to other organism;GO:0006796//phosphate metabolic process	gi|219113135|ref|XP_002186151.1|/0/predicted protein [Phaeodactylum tricornutum CCAP 1055/1]		2.7.1.30,Glycerol kinase.	carbohydrate metabolism,GO:0005975		glycerol kinase activity,GO:0004370	glycerol-3-phosphate metabolism,GO:0006072
jgi|Phatr2|15217|e_gw1.18.166.1	282	1003	0.9965	434.455	809	0.9965	334.572	251	GO:0016614//oxidoreductase activity, acting on CH-OH group of donors;GO:0005488//binding	-	gi|219125756|ref|XP_002183139.1|/4.07169e-50/hypotheticalal protein [Phaeodactylum tricornutum CCAP 1055/1]
jgi|Phatr2|12799|e_gw1.9.222.1	732	1002	0.9959	167.205	341	0.9891	54.3292	1006	-	-	gi|219119880|ref|XP_002180691.1|/1.57206e-125/prohibitin-like protein [Phaeodactylum tricornutum CCAP 1055/1]
jgi|Phatr2|5526|gw1.10.179.1	774	1000	0.9922	157.816	233	0.9871	35.1079	427	GO:0004672//protein kinase activity;GO:0032559//adenyl ribonucleotide binding	GO:0006464//protein modification process	gi|219120215|ref|XP_002180851.1|/2.10173e-139/predicted protein [Phaeodactylum tricornutum CCAP 1055/1]	K08269		protein kinase activity,GO:0004672		ATP binding,GO:0005524	protein amino acid phosphorylation,GO:0006468	protein-tyrosine kinase activity,GO:0004713	protein serine/threonine kinase activity,GO:0004674
jgi|Phatr2|1784|gw1.1.208.1	1350	998	0.9948	90.3004	1191	0.9948	102.889	636	-	-	gi|219110869|ref|XP_002177186.1|/0/predicted protein [Phaeodactylum tricornutum CCAP 1055/1]		3.1.3.5,5'-nucleotidase.	5'-nucleotidase activity,GO:0008253		IMP-GMP specific 5'-nucleotidase activity,GO:0017175
jgi|Phatr2|42543|estExt_fgenesh1_pg.C_chr_10161	1279	994	0.9836	94.9312	398	0.9765	36.2913	1126	-	GO:0015979//photosynthesis	gi|219110655|ref|XP_002177079.1|/0/predicted protein [Phaeodactylum tricornutum CCAP 1055/1]
jgi|Phatr2|42888|estExt_fgenesh1_pg.C_chr_10594	1841	993	0.9761	65.8853	149	0.8718	9.43893	692	-	-	gi|219110068|ref|XP_002176786.1|/0/predicted protein [Phaeodactylum tricornutum CCAP 1055/1]			amino acid-polyamine transporter activity,GO:0005279		amino acid transport,GO:0006865	membrane,GO:0016020
jgi|Phatr2|11423|e_gw1.5.296.1	504	993	0.9167	240.664	455	0.9226	105.286	2621	-	-	gi|219116226|ref|XP_002178908.1|/4.5792e-93/predicted protein [Phaeodactylum tricornutum CCAP 1055/1]
jgi|Phatr2|49153|estExt_fgenesh1_pg.C_chr_210031	3321	993	0.8621	36.5236	295	0.8558	10.3596	1608	-	GO:0019725//cellular homeostasis	gi|219127398|ref|XP_002183923.1|/0/predicted protein [Phaeodactylum tricornutum CCAP 1055/1]			electron transporter activity,GO:0005489		electron transport,GO:0006118
jgi|Phatr2|21513|estExt_gwp_gw1.C_chr_130066	3307	992	0.9958	36.6413	198	0.8467	6.98266	1113	GO:0004812//aminoacyl-tRNA ligase activity;GO:0032559//adenyl ribonucleotide binding	GO:0006418//tRNA aminoacylation for protein translation	gi|219122368|ref|XP_002181518.1|/0/predicted protein [Phaeodactylum tricornutum CCAP 1055/1]	K01873	6.1.1.9,Valine--tRNA ligase.	tRNA ligase activity,GO:0004812		ATP binding,GO:0005524	tRNA aminoacylation for protein translation,GO:0006418	sugar porter activity,GO:0005351	phosphoenolpyruvate-dependent sugar phosphotransferase system,GO:0009401	valine-tRNA ligase activity,GO:0004832	valyl-tRNA aminoacylation,GO:0006438
jgi|Phatr2|44190|estExt_fgenesh1_pg.C_chr_30479	1986	991	0.9975	60.9519	1163	0.997	68.2953	1137	GO:0016614//oxidoreductase activity, acting on CH-OH group of donors;GO:0050662//coenzyme binding	GO:0008152//metabolic process	gi|219113259|ref|XP_002186213.1|/0/predicted protein [Phaeodactylum tricornutum CCAP 1055/1]	K00803	2.5.1.26,Alkylglycerone-phosphate synthase.	electron transport,GO:0006118		alkylglycerone-phosphate synthase activity,GO:0008609
jgi|Phatr2|45249|estExt_fgenesh1_pg.C_chr_60264	4671	988	0.9702	25.8369	1031	0.523	25.7418	813	-	-	gi|219116911|ref|XP_002179250.1|/0/predicted protein [Phaeodactylum tricornutum CCAP 1055/1]
jgi|Phatr2|45990|estExt_fgenesh1_pg.C_chr_80366	2005	985	0.997	60.0088	790	0.9965	45.9518	1037	-	-	gi|219118734|ref|XP_002180134.1|/0/predicted protein [Phaeodactylum tricornutum CCAP 1055/1]
jgi|Phatr2|48510|estExt_fgenesh1_pg.C_chr_180017	1000	985	0.988	120.318	177	0.997	20.6426	488	-	-	gi|219125514|ref|XP_002183023.1|/1.78563e-142/predicted protein [Phaeodactylum tricornutum CCAP 1055/1]
jgi|Phatr2|17332|estExt_gwp_gw1.C_chr_10219	1386	985	0.9971	86.8093	502	0.9906	42.2407	1050	-	-	gi|219109727|ref|XP_002176617.1|/0/predicted protein [Phaeodactylum tricornutum CCAP 1055/1]			membrane,GO:0016020
jgi|Phatr2|12198|e_gw1.7.154.1	660	984	0.9939	182.114	110	0.9121	19.4374	449	GO:0004672//protein kinase activity;GO:0032559//adenyl ribonucleotide binding	GO:0006464//protein modification process	gi|219117877|ref|XP_002179725.1|/2.59974e-126/predicted protein [Phaeodactylum tricornutum CCAP 1055/1]			protein kinase activity,GO:0004672		ATP binding,GO:0005524	protein amino acid phosphorylation,GO:0006468	protein-tyrosine kinase activity,GO:0004713	protein serine/threonine kinase activity,GO:0004674
jgi|Phatr2|43748|estExt_fgenesh1_pg.C_chr_20572	2591	983	0.4658	46.3425	872	0.7746	39.25	778	GO:0070566//adenylyltransferase activity	GO:0009108//coenzyme biosynthetic process	gi|219112127|ref|XP_002177815.1|/6.66613e-125/predicted protein [Phaeodactylum tricornutum CCAP 1055/1]			pantetheine-phosphate adenylyltransferase activity,GO:0004595		coenzyme A biosynthesis,GO:0015937
jgi|Phatr2|51073|estExt_fgenesh1_pm.C_chr_140002	858	982	0.9802	139.803	1634	0.9662	222.103	1095	-	GO:0006810//transport	gi|219123449|ref|XP_002182037.1|/2.43825e-110/predicted protein [Phaeodactylum tricornutum CCAP 1055/1]	K08516		integral to membrane,GO:0016021		vesicle-mediated transport,GO:0016192
jgi|Phatr2|55111|estExt_Phatr1_ua_kg.C_chr_250001	886	978	0.956	134.834	402	0.93	52.9155	1248	-	-	gi|219128914|ref|XP_002184646.1|/4.91047e-146/phospholipid scramblase [Phaeodactylum tricornutum CCAP 1055/1]
jgi|Phatr2|48699|estExt_fgenesh1_pg.C_chr_180250	741	976	0.9973	160.888	1419	0.996	223.334	1199	GO:0005198//structural molecule activity	GO:0010467//gene expression	gi|219126015|ref|XP_002183263.1|/1.96747e-123/predicted protein [Phaeodactylum tricornutum CCAP 1055/1]	K02866		structural constituent of ribosome,GO:0003735		intracellular,GO:0005622	ribosome,GO:0005840	protein biosynthesis,GO:0006412
jgi|Phatr2|43095|estExt_fgenesh1_pg.C_chr_10835	7027	976	0.9633	16.9657	201	0.5923	3.33593	970	GO:0032559//adenyl ribonucleotide binding	GO:0012501//programmed cell death	gi|219110279|ref|XP_002176891.1|/0/predicted protein [Phaeodactylum tricornutum CCAP 1055/1]			ATP binding,GO:0005524		apoptosis,GO:0006915
jgi|Phatr2|49245|estExt_fgenesh1_pg.C_chr_210141	3608	976	0.9897	33.0428	665	0.7733	21.4954	1602	-	-	gi|219127267|ref|XP_002183860.1|/0/predicted protein [Phaeodactylum tricornutum CCAP 1055/1]	K11438	2.1.1.-,Methyltransferases.	rRNA (adenine-N6,N6-)-dimethyltransferase activity,GO:0000179		C-terminal protein carboxyl methyltransferase activity,GO:0003880	methyltransferase activity,GO:0008168	C-methyltransferase activity,GO:0008169	N-methyltransferase activity,GO:0008170	O-methyltransferase activity,GO:0008171	S-methyltransferase activity,GO:0008172	RNA methyltransferase activity,GO:0008173	mRNA methyltransferase activity,GO:0008174	tRNA methyltransferase activity,GO:0008175	protein methyltransferase activity,GO:0008276	site-specific DNA-methyltransferase (cytosine-specific) activity,GO:0008326	2-polyprenyl-6-methoxy-1,4-benzoquinone methyltransferase activity,GO:0008425	rRNA methyltransferase activity,GO:0008649	rRNA (uridine-2'-O-)-methyltransferase activity,GO:0008650	DNA-methyltransferase activity,GO:0009008	rRNA (cytosine-C5-967)-methyltransferase activity,GO:0009383	selenocysteine methyltransferase activity,GO:0016205	arginine N-methyltransferase activity,GO:0016273	protein-arginine N-methyltransferase activity,GO:0016274	lysine N-methyltransferase activity,GO:0016278	protein-lysine N-methyltransferase activity,GO:0016279	tRNA (uracil) methyltransferase activity,GO:0016300	tRNA (guanine) methyltransferase activity,GO:0016423	tRNA (guanosine) methyltransferase activity,GO:0016424	tRNA (adenine)-methyltransferase activity,GO:0016426	tRNA (cytosine)-methyltransferase activity,GO:0016427	tRNA (uridine) methyltransferase activity,GO:0016431	rRNA (adenine) methyltransferase activity,GO:0016433	rRNA (cytosine) methyltransferase activity,GO:0016434	rRNA (guanine) methyltransferase activity,GO:0016435	rRNA (uridine) methyltransferase activity,GO:0016436	protein-leucine O-methyltransferase activity,GO:0018423	1-phenanthrol methyltransferase activity,GO:0018707	protein-arginine N5-methyltransferase activity,GO:0019702
jgi|Phatr2|48203|estExt_fgenesh1_pg.C_chr_160201	611	975	0.9771	194.92	3561	0.9804	679.706	1139	-	-	gi|219124835|ref|XP_002182700.1|/3.39525e-18/predicted protein [Phaeodactylum tricornutum CCAP 1055/1]
jgi|Phatr2|44630|estExt_fgenesh1_pg.C_chr_40456	919	972	0.9989	129.194	3445	0.9989	437.184	889	GO:0003824//catalytic activity	GO:0008152//metabolic process	gi|219115137|ref|XP_002178364.1|/1.12134e-156/predicted protein [Phaeodactylum tricornutum CCAP 1055/1]		1.1.1.184,Carbonyl reductase (NADPH).	metabolism,GO:0008152		oxidoreductase activity,GO:0016491	carbonyl reductase (NADPH) activity,GO:0004090
jgi|Phatr2|43016|estExt_fgenesh1_pg.C_chr_10744	3340	971	0.9832	35.5112	444	0.9754	15.5034	1860	GO:0004812//aminoacyl-tRNA ligase activity;GO:0032559//adenyl ribonucleotide binding	GO:0006418//tRNA aminoacylation for protein translation	gi|219111249|ref|XP_002177376.1|/0/predicted protein [Phaeodactylum tricornutum CCAP 1055/1]	K01873	6.1.1.9,Valine--tRNA ligase.	tRNA ligase activity,GO:0004812		ATP binding,GO:0005524	tRNA aminoacylation for protein translation,GO:0006418	valine-tRNA ligase activity,GO:0004832	valyl-tRNA aminoacylation,GO:0006438
jgi|Phatr2|49062|estExt_fgenesh1_pg.C_chr_200181	1198	971	0.9641	99.0046	1187	0.9524	115.554	1543	-	-	gi|219127046|ref|XP_002183755.1|/0/predicted protein [Phaeodactylum tricornutum CCAP 1055/1]
[truncated: 8,596 more rows]
[truncated: 26 more columns]
